# Supplementary material for: Canonical versus non-canonical transsynaptic signaling of neuroligin 3 tunes development of sociality in mice
Source: Nat Commun. 2021 Mar 23;12:1848. doi: 10.1038/s41467-021-22059-6 (PMC7988105; doi:10.1038/s41467-021-22059-6)
Supplement: Supplementary file 4 — Source Data [file 41467_2021_22059_MOESM4_ESM.xlsx]

## Sheet: Fig1b Shank2
Fig.1 b	Staining singal intensity (au)
	Shank2											Tukey-Kramer HSD test
	RD9+	RD6+	RD3+	RD-+	RD9-	RD6-	RD3-	RD--	Fc	NRXN1b(-S4)		Conficence Qantile
	0.260043	0.237356	0.156933	0.338745	0.894818	0.656836	-0.121573	0.0998241	-0.237982	1.67878		q*	Alpha
	0.517427	0.20043	0.337962	0.159124	1.05785	0.283826	-0.0409936	0.152083	0.197927	1.20614		3.18452	0.05
	0.999962	0.474712	0.29603	0.235322	0.968043	0.618346	0.170702	0.346099	0.100293	3.47164		HSD Threshold Matrix
	1.15236	0.508978	0.384902	0.220614	0.649326	0.362997	0.0208097	-0.122198	0.032701	1.78522		Abs(Dif)-HSD
	2.76143	0.0194015	0.0938785	0.109838	0.495835	0.391473	0.284452	0.0588305	0.111246	1.37081			NRXN1b(-S4)	RD9+	RD9-	RD6-	RD3-	RD6+	RD3+	RD-+	RD--	Fc
	2.22961	0.644632	0.211852	0.182124	1.15298	0.105613	0.443732	0.180247	-0.116096	1.62709		NRXN1b(-S4)	-0.37244	-0.09228	0.03435	0.28412	0.37063	0.55548	0.61456	0.72775	0.73222	0.9853
	1.71594	0.564835	0.141756	0.106709	0.840682	0.489733	0.232975	0.184315	0.119851	1.3743		RD9+	-0.09228	-0.37244	-0.24581	0.00397	0.09047	0.27532	0.33441	0.4476	0.45206	0.70514
	0.82347	0.417759	0.22124	0.31684	1.08633	0.934091	1.40207	0.556699	-0.172893	-0.249953		RD9-	0.03435	-0.24581	-0.37244	-0.12266	-0.03616	0.14869	0.20777	0.32097	0.32543	0.57851
	0.687816	0.267241	0.0996676	0.127518	0.65934	0.53589	1.09791	0.304479	0.0948172	2.0825		RD6-	0.28412	0.00397	-0.12266	-0.37244	-0.28593	-0.10109	-0.042	0.07119	0.07566	0.32873
	1.00387	0.11109	0.271778	0.562175	1.007	0.788892	-0.310894	0.516957	0.134246	2.38676		RD3-	0.37063	0.09047	-0.03616	-0.28593	-0.36723	-0.1824	-0.12328	-0.01007	-0.00566	0.24742
	1.48203	0.300098	0.133151	0.367534	0.327792	1.12842	0.255819	0.431371	0.155056	1.22206		RD6+	0.55548	0.27532	0.14869	-0.10109	-0.1824	-0.37244	-0.31336	-0.20016	-0.1957	0.05738
	1.45778	0.453589	0.00187757	0.23407	1.01436	-0.0220614	1.13327	0.716606	-0.0730687	2.02579		RD3+	0.61456	0.33441	0.20777	-0.042	-0.12328	-0.31336	-0.36223	-0.24901	-0.24464	0.00843
	0.584237	0.467828	0.10311	0.486603	0.570937	0.651047	1.15564	0.395228	0.168825	1.37343		RD-+	0.72775	0.4476	0.32097	0.07119	-0.01007	-0.20016	-0.24901	-0.35743	-0.35312	-0.10004
	0.785293	0.338119	0.254254	0.309173	0.544651	0.760259	1.07413	-0.121103	-0.120477	0.530223		RD--	0.73222	0.45206	0.32543	0.07566	-0.00566	-0.1957	-0.24464	-0.35312	-0.37244	-0.11936
	1.03329	0.467828	0.782164	-0.218737	1.26579	0.414317	0.312615	-0.0356738	-0.0802661	3.17152		Fc	0.9853	0.70514	0.57851	0.32873	0.24742	0.05738	0.00843	-0.10004	-0.11936	-0.37244
	0.786076	0.305105	0.832702	0.331391	1.52021	0.147233	-0.234227	0.294778	0.030354	3.20227		Positive values show pairs of means that are significantly different.
	1.2539	0.634149	1.21025	0.480188	1.42523	1.29239	0.814552	0.224682	0.127831	2.21228
	0.714102	0.516644	1.28113	0.145512	0.921417	0.333112	0.401017	-0.071817	0.0940349	1.25827		Ordered Difference Report
	0.727245	0.633054	0.847722	0.527753	0.574693	0.709408	0.579856	0.0475651	-0.178526	1.77344		Level	- Level	Difference	Std Err Dff	Lower CL	Upper CL	p-Value
	1.2816	0.460317	0.718483	0.150362	1.10448	1.03861	0.197458	0.0619598	-0.230941	1.19393		NRXN1b(-S4)	Fc	1.35774	0.116953	0.985297	1.73018	<.0001
	1.35936	0.475651	1.10933	0.118443	1.08273	0.754783	0.564679	0.102328	-0.00156464	0.775595		NRXN1b(-S4)	RD--	1.10466	0.116953	0.732219	1.4771	<.0001
	1.00638	0.467671	0.646979	0.350167	0.985098	0.7903	1.65195	0.835675	-0.239703	-1.17059		NRXN1b(-S4)	RD-+	1.09276	0.114621	0.727751	1.45778	<.0001
	0.470331	0.384879	0.236417	0.281322	1.43837	1.00262	1.99335	0.303384	0.00469392	0.601544		RD9+	Fc	1.07758	0.116953	0.705143	1.45002	<.0001
	0.481596	0.250536	0.00156464	0.247213	0.621865	0.850539	0.676707	0.175553	-0.0386466	0.295537		NRXN1b(-S4)	RD3+	0.981931	0.115362	0.61456	1.3493	<.0001
	0.643693	0.565917	-0.281948	0.0337962	0.949268	1.16425	0.430902	0.114688	-0.0312928	0.96186		RD9-	Fc	0.950951	0.116953	0.578512	1.32339	<.0001
	0.625856	0.48629	0.0320751	0.0190886	0.872444	1.36484	0.20575	0.203247	0.0921573	1.12173		NRXN1b(-S4)	RD6+	0.927916	0.116953	0.555477	1.30035	<.0001
	1.32525	0.675768	0.286173	0.255506	0.496304	0.714571	0.495678	0.0959125	-0.0217485	1.15183		RD9+	RD--	0.824503	0.116953	0.452064	1.19694	<.0001
	0.964601	-0.0201839	0.56374	0.602543	1.35983	1.36139	1.73174	0.165539	0.103423	-1.02119		RD9+	RD-+	0.81261	0.114621	0.447596	1.17762	<.0001
	0.946295	0.435127	0.318248	0.240016	0.64917	0.704714	0.746334	0.0353609	0.116722	4.36021		NRXN1b(-S4)	RD3-	0.740472	0.116138	0.370629	1.11032	<.0001
	1.39863	0.073851	0.2009	0.266928	1.80528	0.43497	0.152709	0.351262	0.232506	0.275908		RD9+	RD3+	0.701776	0.115362	0.334405	1.06915	<.0001
	0.948955	0.232349	0.106865	0.164444	1.46403	0.120634	0.650734	0.0247213	-0.293996	1.52393		RD6-	Fc	0.701174	0.116953	0.328735	1.07361	<.0001
	0.463603	0.574067	0.310738	0.067749	1.13749	1.16112	0.581733	0.292744	0.00657149	0.209603		RD9-	RD--	0.697872	0.116953	0.325434	1.07031	<.0001
	1.55572	1.08148	0.394133	0.382711	0.769334	0.361276	0.863212	0.672796	-0.310112	1.22686		RD9-	RD-+	0.685979	0.114621	0.320966	1.05099	<.0001
	1.57387	0.067749	0.253002	0.143478	0.567182	0.675455	1.24749	0.293996	-0.0979465	0.612886		NRXN1b(-S4)	RD6-	0.656562	0.116953	0.284124	1.029	<.0001
	1.04236	0.618033	0.17477	0.177743	0.351731	0.807824	0.601761	0.318248	-0.329357	1.24715		RD9+	RD6+	0.647761	0.116953	0.275323	1.0202	<.0001
			0.318874	0.295091			0.0874634					RD3-	Fc	0.617264	0.116138	0.24742	0.987107	<.0001
			0.163505	0.215451								RD9-	RD3+	0.575146	0.115362	0.207774	0.942517	<.0001
				0.327166								RD9-	RD6+	0.52113	0.116953	0.148692	0.893569	0.0005
N=	35	35	37	38	35	35	36	35	35	35		RD9+	RD3-	0.460318	0.116138	0.090475	0.830161	0.0035
Average	1.05897	0.41121	0.357195	0.246361	0.93234	0.682563	0.598653	0.234468	-0.0186103	1.33913		RD6-	RD--	0.448095	0.116953	0.075657	0.820534	0.0058
SEM	0.0873988	0.0376036	0.0575571	0.0262155	0.0606624	0.0617088	0.0930113	0.0386529	0.0264115	0.192833		RD6-	RD-+	0.436202	0.114621	0.071189	0.801216	0.0064
												RD6+	Fc	0.42982	0.116953	0.057382	0.802259	0.0102
												NRXN1b(-S4)	RD9-	0.406785	0.116953	0.034347	0.779224	0.02
												RD9+	RD6-	0.376408	0.116953	0.003969	0.748847	0.0452
												RD3+	Fc	0.375805	0.115362	0.008434	0.743176	0.0402
												RD3-	RD--	0.364185	0.116138	-0.005658	0.734028	0.0576
												RD3-	RD-+	0.352292	0.11379	-0.010073	0.714658	0.0645
												RD9-	RD3-	0.333687	0.116138	-0.036156	0.70353	0.1172
												RD6-	RD3+	0.325369	0.115362	-0.042003	0.69274	0.1337
												NRXN1b(-S4)	RD9+	0.280155	0.116953	-0.092284	0.652593	0.3318
												RD6-	RD6+	0.271353	0.116953	-0.101085	0.643792	0.3786
												RD-+	Fc	0.264971	0.114621	-0.100043	0.629985	0.3841
												RD--	Fc	0.253078	0.116953	-0.11936	0.625517	0.4838
												RD9-	RD6-	0.249777	0.116953	-0.122662	0.622216	0.5036
												RD3-	RD3+	0.241459	0.114535	-0.123281	0.606198	0.523
												RD3-	RD6+	0.187443	0.116138	-0.1824	0.557287	0.8407
												RD6+	RD--	0.176742	0.116953	-0.195697	0.549181	0.8871
												RD6+	RD-+	0.164849	0.114621	-0.200165	0.529863	0.9144
												RD9+	RD9-	0.126631	0.116953	-0.245808	0.49907	0.9861
												RD3+	RD--	0.122727	0.115362	-0.244645	0.490098	0.9877
												RD3+	RD-+	0.110834	0.112997	-0.249008	0.470676	0.9932
												RD6-	RD3-	0.08391	0.116138	-0.285933	0.453753	0.9994
												RD6+	RD3+	0.054015	0.115362	-0.313356	0.421386	1
												RD-+	RD--	0.011893	0.114621	-0.353121	0.376907	1

## Sheet: Fig1b Gephyrin
Fig.1 b	Staining singal intensity (au)
	Gephyrin											Tukey-Kramer HSD test
	RD9+	RD6+	RD3+	RD-+	RD9-	RD6-	RD3-	RD--	Fc	NRXN1b(-S4)		Conficence Qantile
	-0.301037	0.242206	-0.0173675	0.0696265	0.442168	0.140505	-0.0495991	-0.0549189	-0.244084	1.22008		q*	Alpha
	-0.268336	-0.410249	0.107647	-0.0112654	0.542617	0.0179934	-0.0441229	0.0794838	0.0912186	0.315212		3.18452	0.05
	0.171798	-0.00078232	0.0506944	-0.191043	0.176491	0.425269	0.0233131	0.262703	0.0894975	0.866694		HSD Threshold Matrix
	-0.161002	0.166321	-0.1646	0.0264424	0.358303	0.202152	-0.448583	0.1416	-0.268962	1.0231		Abs(Dif)-HSD
	-0.590652	0.0597693	-0.10843	-0.0261295	0.76464	-0.235322	0.318717	-0.058987	-0.00985724	0.853414			NRXN1b(-S4)	RD9-	RD6-	RD3-	RD--	RD-+	RD6+	RD3+	RD9+	Fc
	-0.082926	0.154274	0.159593	-0.0122042	0.770116	0.00500685	-0.0114219	0.335146	-0.259887	3.21981		NRXN1b(-S4)	-0.2678	0.4999	0.7203	0.7404	0.8987	1.061	1.0659	1.0862	1.1253	1.1364
	0.0500685	-0.214043	-0.000156464	0.00422453	0.477059	0.343282	0.321534	-0.111246	-0.147859	0.986581		RD9-	0.4999	-0.2678	-0.0474	-0.0274	0.1309	0.2932	0.2982	0.3185	0.3576	0.3687
	-0.0796402	-0.017524	-0.120164	-0.124076	1.00466	0.470644	-0.0436535	0.172267	-0.00375514	0.982708		RD6-	0.7203	-0.0474	-0.2678	-0.2478	-0.0895	0.0728	0.0778	0.0981	0.1372	0.1483
	-0.224839	0.101076	0.0145512	-0.248465	0.39914	0.208097	0.779035	0.229063	0.0117348	1.70332		RD3-	0.7404	-0.0274	-0.2478	-0.2641	-0.1058	0.0565	0.0615	0.0818	0.1209	0.1319
	0.0362997	-0.168199	-0.186975	0.0973207	0.660748	0.290084	-0.145355	-0.000156464	-0.222492	1.58473		RD--	0.8987	0.1309	-0.0895	-0.1058	-0.2678	-0.1056	-0.1006	-0.0803	-0.0412	-0.0301
	-0.00500685	0.0470957	-0.0420888	-0.0413065	0.39163	-0.147233	0.455936	0.405711	0.0711912	0.905795		RD-+	1.061	0.2932	0.0728	0.0565	-0.1056	-0.2571	-0.2522	-0.2319	-0.1928	-0.1817
	-0.073851	0.111246	-0.0891845	0.0765109	0.283669	-0.00657149	0.252064	0.976492	-0.287581	0.97201		RD6+	1.0659	0.2982	0.0778	0.0615	-0.1006	-0.2522	-0.2678	-0.2476	-0.2084	-0.1974
	-0.0594564	0.0527284	0.0466263	0.29603	0.382242	0.594094	0.839743	0.402269	-0.727402	1.34458		RD3+	1.0862	0.3185	0.0981	0.0818	-0.0803	-0.2319	-0.2476	-0.2605	-0.2214	-0.2103
	-0.667163	0.250655	-0.105926	0.130022	0.447018	1.19617	0.117192	-0.329826	-0.196832	2.20556		RD9+	1.1253	0.3576	0.1372	0.1209	-0.0412	-0.1928	-0.2084	-0.2214	-0.2678	-0.2568
	-0.265676	-0.0348915	-0.240016	0.0425582	0.59253	0.208567	0.391317	-0.109055	-0.045531	0.707705		Fc	1.1364	0.3687	0.1483	0.1319	-0.0301	-0.1817	-0.1974	-0.2103	-0.2568	-0.2678
	-0.1646	0.204655	-0.320126	-0.188539	0.631958	0.034735	-0.24471	0.195737	-0.173049	1.39918
	0.153961	-0.311989	0.14426	0.0894975	1.09947	-0.0998241	0.636027	0.11813	-0.0788579	1.49287
	-0.0572659	0.0481909	-0.292744	-0.281166	-0.0291023	0.230472	0.585802	-0.157716	0.0999806	1.56204		Ordered Difference Report
	0.171328	-0.0987288	0.0173675	0.507257	0.181029	1.18162	-0.439821	-0.1646	-0.0167417	1.69724		Level	- Level	Difference	Std Err Dff	Lower CL	Upper CL	p-Value
	0.104362	0.0444358	0.0061021	-0.11109	0.0955996	0.380521	-0.120947	0.0583611	-0.109838	1.29718		NRXN1b(-S4)	Fc	1.40427	0.0841081	1.13642	1.67211	<.0001
	0.104362	-0.0402113	0.116096	-0.549658	0.473773	0.500685	0.0112654	0.212165	-0.0140818	0.652556		NRXN1b(-S4)	RD9+	1.39318	0.0841081	1.12534	1.66102	<.0001
	0.0725993	0.237825	-0.0636809	0.0858988	0.232819	0.285234	0.788579	0.82347	-0.119851	-0.308756		NRXN1b(-S4)	RD3+	1.35041	0.0829637	1.08621	1.61461	<.0001
	-0.250186	-0.122553	0.0519461	0.0802661	0.802191	0.696735	1.10119	0.156777	-0.143008	0.375709		NRXN1b(-S4)	RD6+	1.33378	0.0841081	1.06594	1.60163	<.0001
	0.0424018	0.00310261	0.346255	0.120164	0.225953	0.513828	0.288363	0.704245	-0.180403	1.64061		NRXN1b(-S4)	RD-+	1.32348	0.0824314	1.06098	1.58599	<.0001
	0.0206533	0.0220286	-0.381616	0.33765	0.44827	0.546373	0.653863	0.0170546	-0.141287	2.32323		NRXN1b(-S4)	RD--	1.16653	0.0841081	0.89869	1.43437	<.0001
	-0.121886	0.12126	0.061021	-0.202934	0.928145	-0.271622	-0.0480345	0.463447	0.101232	1.49638		NRXN1b(-S4)	RD3-	1.00634	0.083522	0.74036	1.27232	<.0001
	-0.0988853	0.279288	-0.405868	-0.0333269	0.704245	0.47346	0.131743	0.564835	-0.0680619	1.41965		NRXN1b(-S4)	RD6-	0.988158	0.0841081	0.72031	1.256	<.0001
	-0.18807	-0.260669	0.0749463	-0.0644632	1.31602	0.432467	0.72881	0.0463134	0.303384	0.0230553		NRXN1b(-S4)	RD9-	0.767748	0.0841081	0.4999	1.03559	<.0001
	-0.134403	0.256601	0.0308234	-0.100137	0.660748	0.63321	0.238921	-0.612713	-0.153491	2.55083		RD9-	Fc	0.636519	0.0841081	0.36867	0.904363	<.0001
	0.252377	-0.493018	-0.245023	0.109525	0.827382	0.352357	0.0597693	0.0899669	0.0173675	2.99792		RD9-	RD9+	0.625432	0.0841081	0.35759	0.893276	<.0001
	-0.199648	-0.536515	0.0189322	-0.0577352	0.642754	-0.152709	0.174457	-0.207158	-0.2602	1.21344		RD9-	RD3+	0.582667	0.0829637	0.31847	0.846866	<.0001
	0.00813613	-0.021905	-0.0372385	0.0472522	0.681088	0.603169	0.11109	0.0344221	-0.0463134	0.767279		RD9-	RD6+	0.566032	0.0841081	0.29819	0.833877	<.0001
	0.325132	0.0749463	0.250499	-0.120008	0.552475	0.367534	0.917192	0.233131	0.0874634	1.37077		RD9-	RD-+	0.555735	0.0824314	0.29323	0.81824	<.0001
	-0.114062	-0.266458	-0.0320751	0.0125171	0.600666	0.235948	1.38142	0.394446	-0.02832	1.92207		RD6-	Fc	0.41611	0.0841081	0.14827	0.683954	<.0001
	-0.132212	-0.128301	0.64651	0.00297282	0.39429	0.791552	0.950363	-0.105457	-0.0406807	1.24941		RD6-	RD9+	0.405023	0.0841081	0.13718	0.672867	<.0001
			-0.305887	-0.145981			0.459535					RD9-	RD--	0.398783	0.0841081	0.13094	0.666627	0.0001
			-0.285547	0.0636809								RD3-	Fc	0.397927	0.083522	0.13195	0.663904	0.0001
				-0.00250343								RD3-	RD9+	0.38684	0.083522	0.12086	0.652818	0.0002
N=	35	35	37	38	35	35	36	35	35	35		RD6-	RD3+	0.362257	0.0829637	0.09806	0.626457	0.0007
Average	-0.0779236	-0.0185238	-0.0351579	-0.00822672	0.547509	0.327099	0.308917	0.148726	-0.0890102	1.31526		RD6-	RD6+	0.345623	0.0841081	0.07778	0.613467	0.002
SEM	0.0347851	0.0356686	0.0341359	0.0291119	0.0487942	0.0584681	0.0725298	0.0540106	0.0293425	0.126727		RD3-	RD3+	0.344075	0.0823695	0.08177	0.606382	0.0015
												RD6-	RD-+	0.335326	0.0824314	0.07282	0.597831	0.0024
												RD3-	RD6+	0.32744	0.083522	0.06146	0.593418	0.0042
												RD3-	RD-+	0.317143	0.0818333	0.05654	0.577743	0.0049
												RD9-	RD3-	0.238592	0.083522	-0.02739	0.50457	0.1222
												RD--	Fc	0.237736	0.0841081	-0.03011	0.50558	0.1317
												RD--	RD9+	0.226649	0.0841081	-0.04119	0.494494	0.1799
												RD9-	RD6-	0.220409	0.0841081	-0.04743	0.488254	0.212
												RD--	RD3+	0.183884	0.0829637	-0.08032	0.448084	0.4475
												RD6-	RD--	0.178374	0.0841081	-0.08947	0.446218	0.5141
												RD--	RD6+	0.16725	0.0841081	-0.10059	0.435094	0.6077
												RD3-	RD--	0.160191	0.083522	-0.10579	0.426168	0.6568
												RD--	RD-+	0.156953	0.0824314	-0.10555	0.419457	0.6664
												RD-+	Fc	0.080783	0.0824314	-0.18172	0.343288	0.9932
												RD6+	Fc	0.070486	0.0841081	-0.19736	0.338331	0.9979
												RD-+	RD9+	0.069697	0.0824314	-0.19281	0.332201	0.9978
												RD6+	RD9+	0.0594	0.0841081	-0.20844	0.327244	0.9995
												RD3+	Fc	0.053852	0.0829637	-0.21035	0.318052	0.9997
												RD3+	RD9+	0.042766	0.0829637	-0.22143	0.306966	1
												RD-+	RD3+	0.026931	0.0812634	-0.23185	0.285716	1
												RD6-	RD3-	0.018183	0.083522	-0.24779	0.28416	1
												RD6+	RD3+	0.016634	0.0829637	-0.24757	0.280834	1
												RD9+	Fc	0.011087	0.0841081	-0.25676	0.278931	1
												RD-+	RD6+	0.010297	0.0824314	-0.25221	0.272802	1

## Sheet: Fig2c
Fig.2 c	Binding activity (Fc signal/FLAG signal (a.u.))
	Cell surface binding assay (Fc/FLAG)											Tukey-Kramer HSD test												Dunnett test
	A9B+	A6B+	A3B+	A–B+	A9B–	A6B–	A3B–	A–B–	Fc	NRXN1beta		Conficence Qantile												Control group = Fc
	0.0240823	0.0192202	0.00538121	-0.00168873	0.379006	0.452172	0.857056	0.0358229	0.00575825	0.557362		q*	Alpha											Conficence Qantile
	0.0121396	0.00235892	0.0165329	0.0160403	0.118182	0.631893	0.823921	0.0940055	0.00286357	1.04257		3.2154	0.05											|d|	Alpha
	0.00405741	0.015667	0.0234004	0.019885	0.300314	0.615278	0.940561	0.0311338	0.00565142	0.548624		HSD Threshold Matrix												2.7212	0.05
	0.00166851	0.00360446	0.00680983	0.00498913	0.992489	1.04458	0.883998	0.101623	0.00473952	1.32211		Abs(Dif)-HSD												HSD Threshold Matrix
	0.00712778	0.0149318	0.0198236	-0.00073692	0.643569	1.27961	0.869685	0.0470891	0.00154484	0.290347			A3B–	NRXN1beta	A6B–	A9B–	A–B–	A9B+	A3B+	Fc	A6B+	A–B+		Level	Abs(Dif)-HSD	p-value
	0.0127563	0.0136936	0.00840219	0.018493	1.16175	0.46015	1.57432	0.0175236	-0.00693665	1.41109		A3B–	-0.31439	0.15329	0.2957	0.45341	0.75434	0.83108	0.83161	0.83402	0.83421	0.83588		A3B–	0.882	<.0001
	0.00475033	0.00934644	0.00546857	-0.00104864	0.214418	0.628388	1.6845	0.124875	-0.00279892	0.674737		NRXN1beta	0.15329	-0.31439	-0.17197	-0.01427	0.28666	0.36341	0.36393	0.36634	0.36653	0.3682		NRXN1beta	0.415	<.0001
	0.0151012	0.0142324	0.00038958	0.00694615	0.233323	0.281621	0.861579	0.0322008	-0.00197437	0.431252		A6B–	0.2957	-0.17197	-0.31439	-0.15668	0.14425	0.22099	0.22152	0.22392	0.22412	0.22579		A6B–	0.272	<.0001
	0.0174942	0.0146163	-0.00516877	-0.00610824	0.156241	0.322725	0.96117	0.0519752	-0.0102738	1.22148		A9B–	0.45341	-0.01427	-0.15668	-0.31439	-0.01346	0.06329	0.06381	0.06622	0.06641	0.06808		A9B–	0.115	0.0013
	0.0069438	0.00191485	0.0146862	0.00372607	0.214076	0.429989	0.894847	0.257705	0.0113532	0.205777		A–B–	0.75434	0.28666	0.14425	-0.01346	-0.31439	-0.23765	-0.23712	-0.23472	-0.23452	-0.23285		A–B–	-0.19	0.9697
	0.0125838	0.00990733	0.00592169	0.00149687	0.669219	0.281656	0.779729	0.172874	-0.000691914	0.253767		A9B+	0.83108	0.36341	0.22099	0.06329	-0.23765	-0.31439	-0.31386	-0.31146	-0.31127	-0.30959		A9B+	-0.26	1
	0.0102106	-0.0164346	0.014603	0.007045	0.133028	0.408359	0.786473	0.0813597	-0.00577726	0.955243		A3B+	0.83161	0.36393	0.22152	0.06381	-0.23712	-0.31386	-0.31439	-0.31198	-0.31179	-0.31012		A3B+	-0.26	1
	0.00174774	0.0082927	0.0141957	0.0006573	0.136027	0.447734	0.890007	0.0239888	0.00190215	0.526173		Fc	0.83402	0.36634	0.22392	0.06622	-0.23472	-0.31146	-0.31198	-0.31439	-0.3142	-0.31252		Fc	-0.27	1
	-0.00148681	-0.0128245	0.00432357	-0.0010558	0.182879	0.467477	1.4551	0.1241	-0.00587669	0.436772		A6B+	0.83421	0.36653	0.22412	0.06641	-0.23452	-0.31127	-0.31179	-0.3142	-0.31439	-0.31272		A6B+	-0.27	1
	0.0186022	0.00240931	0.00513487	0.00722993	0.27837	0.426858	3.06693	0.102635	0.104336	0.437385		A–B+	0.83588	0.3682	0.22579	0.06808	-0.23285	-0.30959	-0.31012	-0.31252	-0.31272	-0.31439		A–B+	-0.26	1
N=	15	15	15	15	15	15	15	15	15	15
Average	0.00985193	0.00672908	0.00932696	0.00505803	0.387526	0.545232	1.15532	0.0865941	0.00692128	0.687647		Ordered Difference Report
SEM	0.00185547	0.00265402	0.00197879	0.00200649	0.0847874	0.0715122	0.156436	0.0169344	0.00711534	0.103294		Level	- Level	Difference	Std Err Dff	Lower CL	Upper CL	p-Value
												A3B–	A–B+	1.15027	0.0977758	0.835878	1.46466	<.0001
												A3B–	A6B+	1.1486	0.0977758	0.834207	1.46298	<.0001
												A3B–	Fc	1.1484	0.0977758	0.834015	1.46279	<.0001
												A3B–	A3B+	1.146	0.0977758	0.831609	1.46039	<.0001
												A3B–	A9B+	1.14547	0.0977758	0.831084	1.45986	<.0001
												A3B–	A–B–	1.06873	0.0977758	0.754342	1.38312	<.0001
												A3B–	A9B–	0.767799	0.0977758	0.45341	1.08219	<.0001
												NRXN1beta	A–B+	0.682589	0.0977758	0.3682	0.996977	<.0001
												NRXN1beta	A6B+	0.680918	0.0977758	0.366529	0.995306	<.0001
												NRXN1beta	Fc	0.680725	0.0977758	0.366337	0.995114	<.0001
												NRXN1beta	A3B+	0.67832	0.0977758	0.363931	0.992708	<.0001
												NRXN1beta	A9B+	0.677795	0.0977758	0.363406	0.992183	<.0001
												A3B–	A6B–	0.610092	0.0977758	0.295704	0.92448	<.0001
												NRXN1beta	A–B–	0.601053	0.0977758	0.286664	0.915441	<.0001
												A6B–	A–B+	0.540174	0.0977758	0.225786	0.854563	<.0001
												A6B–	A6B+	0.538503	0.0977758	0.224115	0.852892	<.0001
												A6B–	Fc	0.538311	0.0977758	0.223923	0.852699	<.0001
												A6B–	A3B+	0.535906	0.0977758	0.221517	0.850294	<.0001
												A6B–	A9B+	0.535381	0.0977758	0.220992	0.849769	<.0001
												A3B–	NRXN1beta	0.467678	0.0977758	0.15329	0.782066	0.0002
												A6B–	A–B–	0.458638	0.0977758	0.14425	0.773027	0.0003
												A9B–	A–B+	0.382468	0.0977758	0.06808	0.696856	0.0054
												A9B–	A6B+	0.380797	0.0977758	0.066409	0.695185	0.0057
												A9B–	Fc	0.380605	0.0977758	0.066216	0.694993	0.0058
												A9B–	A3B+	0.378199	0.0977758	0.063811	0.692587	0.0063
												A9B–	A9B+	0.377674	0.0977758	0.063286	0.692062	0.0064
												A9B–	A–B–	0.300932	0.0977758	-0.013456	0.61532	0.0731
												NRXN1beta	A9B–	0.300121	0.0977758	-0.014267	0.614509	0.0747
												A6B–	A9B–	0.157707	0.0977758	-0.156682	0.472095	0.8397
												NRXN1beta	A6B–	0.142414	0.0977758	-0.171974	0.456802	0.9065
												A–B–	A–B+	0.081536	0.0977758	-0.232852	0.395924	0.9979
												A–B–	A6B+	0.079865	0.0977758	-0.234523	0.394253	0.9982
												A–B–	Fc	0.079673	0.0977758	-0.234715	0.394061	0.9983
												A–B–	A3B+	0.077267	0.0977758	-0.237121	0.391655	0.9986
												A–B–	A9B+	0.076742	0.0977758	-0.237646	0.39113	0.9987
												A9B+	A–B+	0.004794	0.0977758	-0.309594	0.319182	1
												A3B+	A–B+	0.004269	0.0977758	-0.310119	0.318657	1
												A9B+	A6B+	0.003123	0.0977758	-0.311265	0.317511	1
												A9B+	Fc	0.002931	0.0977758	-0.311458	0.317319	1
												A3B+	A6B+	0.002598	0.0977758	-0.31179	0.316986	1
												A3B+	Fc	0.002406	0.0977758	-0.311983	0.316794	1
												Fc	A–B+	0.001863	0.0977758	-0.312525	0.316252	1
												A6B+	A–B+	0.001671	0.0977758	-0.312717	0.316059	1
												A9B+	A3B+	0.000525	0.0977758	-0.313863	0.314913	1
												Fc	A6B+	0.000192	0.0977758	-0.314196	0.31458	1

## Sheet: Fig2e
								Fig2 e

## Sheet: Fig2g
Fig.2 g	Shank2 signal intensity (a.u.)							Tukey-Kramer HSD test
	shank2							Conficence Qantile
	Fc-wt	Fc-ko	9/+ wt	9/+ ko	3/- wt	3/- ko		q*	Alpha
	0.0592923	0.00486645	1.02142	0.572702	1.0735	0.138526		2.9063	0.05
	0.00170605	0.0103202	0.634372	0.981987	1.63812	0.152622		HSD Threshold Matrix
	0.0307089	-0.0916234	0.647377	1.19004	0.947922	0.109719		Abs(Dif)-HSD
	0.0374213	0.437952	0.878477	1.21574	1.03611	0.0484687			9/+ wt	3/- wt	9/+ ko	3/- ko	Fc-ko	Fc-wt
	0.0791776	-0.0580058	0.893832	0.655656	1.28466	0.123227		9/+ wt	-0.2685	-0.24683	-0.26054	0.64301	0.6608	0.7218
	0.0147112	0.0362466	1.294	0.96185	2.1621	-0.0136205		3/- wt	-0.24683	-0.28227	-0.29544	0.60731	0.62619	0.68655
	0.0609984	-0.0754858	1.35863	1.44441	1.70326	0.0920709		9/+ ko	-0.26054	-0.29544	-0.32884	0.57134	0.59373	0.65201
	0.00945321	-0.0899733	0.859655	1.2436	1.10376	0.123619		3/- ko	0.64301	0.60731	0.57134	-0.26232	-0.24502	-0.18374
	-0.039379	0.200587	0.948314	0.925981	0.904376	0.0843517		Fc-ko	0.6608	0.62619	0.59373	-0.24502	-0.35519	-0.29802
	-0.0279681	-0.0217871	0.624499	0.882784	1.06578	0.114222		Fc-wt	0.7218	0.68655	0.65201	-0.18374	-0.29802	-0.29842
	0.0450845	0.177849	1.40903	1.06388	0.94244	0.0111313
	-0.000531393	0.105048	1.494	0.813284	0.973429	0.0428191		Ordered Difference Report
	0.0950355		0.977093	1.10986	0.356229	0.165683		Level	- Level	Difference	Std Err Dff	Lower CL	Upper CL	p-Value
	-0.0280799		0.839602	0.784169	0.428219	0.0341211		9/+ wt	Fc-wt	1.00565	0.0976677	0.7218	1.2895	<.0001
	0.0327786		0.760704		0.491847	-0.128681		3/- wt	Fc-wt	0.977009	0.0999409	0.686551	1.26747	<.0001
	0.0938888		2.25339		0.259236	0.160005		9/+ wt	Fc-ko	0.975644	0.10833	0.660803	1.29048	<.0001
	-0.0734442		1.25666		1.0189	0.241057		9/+ ko	Fc-wt	0.966004	0.10804	0.652007	1.28	<.0001
			1.29092		1.0445	0.533491		3/- wt	Fc-ko	0.947	0.110384	0.626191	1.26781	<.0001
			0.783414		0.565626	-0.0246119		9/+ ko	Fc-ko	0.935996	0.117767	0.593729	1.27826	<.0001
			0.487903			0.414683		9/+ wt	3/- ko	0.908438	0.0913285	0.64301	1.17387	<.0001
			0.88821			-0.117746		3/- wt	3/- ko	0.879794	0.0937555	0.607313	1.15228	<.0001
						0.339365		9/+ ko	3/- ko	0.86879	0.102346	0.571343	1.16624	<.0001
N=	17	12	21	14	19	22		3/- ko	Fc-wt	0.097214	0.0966695	-0.183736	0.378165	0.915
Average	0.0229914	0.0529995	1.02864	0.988996	1	0.120206		3/- ko	Fc-ko	0.067206	0.107431	-0.245021	0.379433	0.9889
SEM	0.0116064	0.0450981	0.0870648	0.0645167	0.109628	0.0333981		9/+ wt	9/+ ko	0.039647	0.103289	-0.260541	0.339836	0.9989
								Fc-ko	Fc-wt	0.030008	0.11287	-0.298025	0.358041	0.9998
								9/+ wt	3/- wt	0.028643	0.0947844	-0.246829	0.304115	0.9997
								3/- wt	9/+ ko	0.011004	0.105441	-0.295439	0.317447	1
Fig.2 g	Gephyrin signal intensity (a.u.)
	gephyrin							Tukey-Kramer HSD test
	Fc-wt	Fc-ko	9/+ wt	9/+ ko	3/- wt	3/- ko		Conficence Qantile
	0.0797061	0.238678	0.138715	0.643374	1.17401	0.521392		q*	Alpha
	0.231632	0.420549	0.3131	0.013211	1.03045	0.268623		2.9063	0.05
	0.257173	0.323228	0.840657	0.045798	1.04014	0.51831		HSD Threshold Matrix
	0.516548	0.852988	0.806309	0.431118	0.919042	0.302091		Abs(Dif)-HSD
	0.512585	0.00660548	-0.0268623	-0.0502016	0.867079	0.0378714			3/- wt	9/+ wt	3/- ko	9/+ ko	Fc-wt	Fc-ko
	0.697098	0.103926	0.523594	0.282274	0.971005	0.435081		3/- wt	-0.29875	0.34278	0.34797	0.34643	0.37532	0.34509
	0.504218	0.567631	0.13211	0.642933	1.11985	0.569833		9/+ wt	0.34278	-0.28417	-0.27889	-0.28128	-0.25202	-0.28292
	-0.28932	0.170421	0.623557	0.369809	0.801465	0.216219		3/- ko	0.34797	-0.27889	-0.27763	-0.28041	-0.25098	-0.28218
	0.406898	0.224146	0.13211	0.197502	0.669355	0.66363		9/+ ko	0.34643	-0.28128	-0.28041	-0.34803	-0.32035	-0.34837
	0.79574	0.756548	0.37343	0.255852	0.873244	0.329834		Fc-wt	0.37532	-0.25202	-0.25098	-0.32035	-0.31583	-0.34528
	0.935776	0.616071	0.207852	0.4822	0.61431	0.487044		Fc-ko	0.34509	-0.28292	-0.28218	-0.34837	-0.34528	-0.37592
	-0.129467	-0.496292	0.322347	0.483961	1.54965	-0.0889538
	0.169541		0.116256	0.426274	2.32777	0.739373		Ordered Difference Report
	0.284476		0.774603	0.38532	0.671557	0.508182		Level	- Level	Difference	Std Err Dff	Lower CL	Upper CL	p-Value
	0.564989		0.224146		0.684328	0.284036		3/- wt	Fc-ko	0.684625	0.116826	0.345092	1.02416	<.0001
	-0.331155		0.774162		0.874125	0.456659		3/- wt	Fc-wt	0.68273	0.105774	0.375319	0.99014	<.0001
	0.187155		-0.214458		0.845942	0.48176		3/- wt	9/+ ko	0.670755	0.111595	0.346427	0.995084	<.0001
			0.00572475		1.07537	0.171742		3/- wt	3/- ko	0.636358	0.0992275	0.347974	0.924743	<.0001
			0.467668		0.891299	-0.231632		3/- wt	9/+ wt	0.634329	0.100316	0.34278	0.925878	<.0001
			0.786933			0.431118		9/+ wt	Fc-ko	0.050296	0.114653	-0.282919	0.383511	0.9979
			0.357136			0.369466		9/+ wt	Fc-wt	0.0484007	0.103368	-0.252017	0.348819	0.9971
						0.528438		3/- ko	Fc-ko	0.0482667	0.113701	-0.282183	0.378717	0.9982
N=	17	12	21	14	19	22		3/- ko	Fc-wt	0.0463714	0.102311	-0.250977	0.343719	0.9975
Average	0.31727	0.315375	0.365671	0.329245	1	0.363642		9/+ wt	9/+ ko	0.0364263	0.109317	-0.281282	0.354135	0.9994
SEM	0.0864571	0.105991	0.0677161	0.0582784	0.089107	0.0501564		3/- ko	9/+ ko	0.034397	0.108319	-0.28041	0.349204	0.9996
								9/+ ko	Fc-ko	0.0138697	0.124641	-0.348374	0.376113	1
								9/+ ko	Fc-wt	0.0119744	0.114346	-0.320349	0.344298	1
								9/+ wt	3/- ko	0.0020293	0.0966588	-0.27889	0.282949	1
								Fc-wt	Fc-ko	0.0018953	0.119457	-0.345283	0.349073	1

## Sheet: Fig2h
Fig.2 h	Cell surface PTPdelta A3B- Fc
	AP								Analysis of Variance
	no comp	0.01uM	0.03uM	0.1uM	0.3uM	1.0uM	3.0uM		Source	DF	Sum of Squares	Mean Squares	F ratio	p-value (Prob>F)
	1.51826	1.44472	1.58151	1.6404	1.36897	0.694675	0.668043		Model	20	37.3486	1.86743	16.4378	<.0001
	1.20444	1.54487	1.28657	1.60814	1.3814	0.603164	0.712118		Error	273	31.0144	0.11361
	0.870732	0.722273	1.0287	0.753192	0.634816	0.906605	0.803275		C.Total	293	68.363
	0.889249	0.657104	0.682802	0.938712	1.01184	1.38219	1.26132
	0.866326	0.85275	0.981926	0.919158	0.581339	1.60596	1.42729		Effect tests
	2.02427	0.942995	0.825836	1.58784	1.25204	0.853385	0.931026		Source	Nparm	DF	Sum of Squares	F Ratio	p-value (Prob>F)
	0.728013	2.21171	0.773678	0.957211	1.33381	0.973932	0.858906		Type	6	6	14.9491	21.9313	<.0001
	0.584629	0.420174	0.90404	0.69132	0.582681	0.78652	1.54685		Category	2	2	14.269	62.8005	<.0001
	0.769357	1.73221	0.807788	0.765965	0.845319	0.782496	0.902296		Type*Category	12	12	8.13042	5.9639	<.0001
	0.885003	0.50743	0.923516	0.690755	0.706493	0.801541	0.917253
	0.659025	0.458787	1.09897	0.744168	0.805278	1.25578	0.635865
	0.952042	0.787077	1.74795	1.37653	1.81061	1.4577	0.760154		LSMeans Differences Tukey HSD
	1.09157	0.85533	0.910518	1.60831	1.58387	0.781617	0.889086		α=	0.05	Q=	3.60515
	0.95709	2.06291	0.845229	0.688954	1.73709	0.963148	0.987691		LSMean[i] By LSMean[j]
N=	14	14	14	14	14	14	14		Mean[i]-Mean[j],
Average	1	1.08574	1.0285	1.06933	1.11683	0.989194	0.950084		Std Err Dif,Lower CL Dif,Upper CL Dif
SEM	0.100768	0.160418	0.0827223	0.106155	0.115732	0.0828561	0.0737697			0.01uM,AP	0.01uM,NRXN1b	0.01uM,RD3-	0.03uM,AP	0.03uM,NRXN1b	0.03uM,RD3-	0.1uM,AP	0.1uM,NRXN1b	0.1uM,RD3-	0.3uM,AP	0.3uM,NRXN1b	0.3uM,RD3-	1.0uM,AP	1.0uM,NRXN1b	1.0uM,RD3-	3.0uM,AP	3.0uM,NRXN1b	3.0uM,RD3-	no comp,AP	no comp,NRXN1b	no comp,RD3-
									0.01uM,AP	0,0,0,0	0.16109,0.12739,-0.2982,0.62037	0.09891,0.12739,-0.3604,0.55819	0.05724,0.12739,-0.402,0.51651	0.15377,0.12739,-0.3055,0.61305	0.4403,0.12739,-0.019,0.89958	0.01641,0.12739,-0.4429,0.47568	0.23576,0.12739,-0.2235,0.69504	0.71674,0.12739,0.25747,1.17602	-0.0311,0.12739,-0.4904,0.42819	0.28473,0.12739,-0.1745,0.74401	0.77559,0.12739,0.31631,1.23487	0.09655,0.12739,-0.3627,0.55582	0.74769,0.12739,0.28841,1.20697	0.97718,0.12739,0.51791,1.43646	0.13566,0.12739,-0.3236,0.59493	0.9982,0.12739,0.53893,1.45748	1.01,0.12739,0.55072,1.46928	0.08574,0.12739,-0.3735,0.54502	0.08574,0.12739,-0.3735,0.54502	0.08574,0.12739,-0.3735,0.54502
									0.01uM,NRXN1b	-0.1611,0.12739,-0.6204,0.29818	0,0,0,0	-0.0622,0.12739,-0.5215,0.39709	-0.1039,0.12739,-0.5631,0.35542	-0.0073,0.12739,-0.4666,0.45196	0.27921,0.12739,-0.1801,0.73849	-0.1447,0.12739,-0.604,0.31459	0.07467,0.12739,-0.3846,0.53395	0.55565,0.12739,0.09637,1.01493	-0.1922,0.12739,-0.6515,0.2671	0.12364,0.12739,-0.3356,0.58292	0.6145,0.12739,0.15522,1.07377	-0.0645,0.12739,-0.5238,0.39473	0.5866,0.12739,0.12732,1.04588	0.81609,0.12739,0.35681,1.27537	-0.0254,0.12739,-0.4847,0.43384	0.83711,0.12739,0.37783,1.29639	0.84891,0.12739,0.38963,1.30819	-0.0754,0.12739,-0.5346,0.38392	-0.0754,0.12739,-0.5346,0.38392	-0.0754,0.12739,-0.5346,0.38392
	RD3-								0.01uM,RD3-	-0.0989,0.12739,-0.5582,0.36037	0.06219,0.12739,-0.3971,0.52146	0,0,0,0	-0.0417,0.12739,-0.5009,0.41761	0.05486,0.12739,-0.4044,0.51414	0.34139,0.12739,-0.1179,0.80067	-0.0825,0.12739,-0.5418,0.37678	0.13686,0.12739,-0.3224,0.59613	0.61783,0.12739,0.15856,1.07711	-0.13,0.12739,-0.5893,0.32928	0.18582,0.12739,-0.2735,0.6451	0.67668,0.12739,0.2174,1.13596	-0.0024,0.12739,-0.4616,0.45692	0.64878,0.12739,0.18951,1.10806	0.87828,0.12739,0.419,1.33755	0.03675,0.12739,-0.4225,0.49603	0.8993,0.12739,0.44002,1.35857	0.91109,0.12739,0.45182,1.37037	-0.0132,0.12739,-0.4724,0.44611	-0.0132,0.12739,-0.4724,0.44611	-0.0132,0.12739,-0.4724,0.44611
	no comp	0.01uM	0.03uM	0.1uM	0.3uM	1.0uM	3.0uM		0.03uM,AP	-0.0572,0.12739,-0.5165,0.40204	0.10386,0.12739,-0.3554,0.56313	0.04167,0.12739,-0.4176,0.50095	0,0,0,0	0.09653,0.12739,-0.3627,0.55581	0.38307,0.12739,-0.0762,0.84234	-0.0408,0.12739,-0.5001,0.41845	0.17853,0.12739,-0.2807,0.63781	0.65951,0.12739,0.20023,1.11878	-0.0883,0.12739,-0.5476,0.37095	0.22749,0.12739,-0.2318,0.68677	0.71835,0.12739,0.25907,1.17763	0.03931,0.12739,-0.42,0.49859	0.69045,0.12739,0.23118,1.14973	0.91995,0.12739,0.46067,1.37922	0.07842,0.12739,-0.3809,0.5377	0.94097,0.12739,0.48169,1.40024	0.95276,0.12739,0.49349,1.41204	0.0285,0.12739,-0.4308,0.48778	0.0285,0.12739,-0.4308,0.48778	0.0285,0.12739,-0.4308,0.48778
	1.22272	1.50642	0.510383	0.193421	0.297489	0.108955	0.0558362		0.03uM,NRXN1b	-0.1538,0.12739,-0.613,0.30551	0.00732,0.12739,-0.452,0.4666	-0.0549,0.12739,-0.5141,0.40441	-0.0965,0.12739,-0.5558,0.36274	0,0,0,0	0.28653,0.12739,-0.1727,0.74581	-0.1374,0.12739,-0.5966,0.32191	0.08199,0.12739,-0.3773,0.54127	0.56297,0.12739,0.10369,1.02225	-0.1849,0.12739,-0.6441,0.27442	0.13096,0.12739,-0.3283,0.59024	0.62182,0.12739,0.16254,1.08109	-0.0572,0.12739,-0.5165,0.40205	0.59392,0.12739,0.13464,1.0532	0.82341,0.12739,0.36413,1.28269	-0.0181,0.12739,-0.4774,0.44116	0.84443,0.12739,0.38515,1.30371	0.85623,0.12739,0.39695,1.31551	-0.068,0.12739,-0.5273,0.39125	-0.068,0.12739,-0.5273,0.39125	-0.068,0.12739,-0.5273,0.39125
	1.13781	3.08437	0.547298	0.21863	0.297218	0.169684	0.151264		0.03uM,RD3-	-0.4403,0.12739,-0.8996,0.01898	-0.2792,0.12739,-0.7385,0.18007	-0.3414,0.12739,-0.8007,0.11788	-0.3831,0.12739,-0.8423,0.07621	-0.2865,0.12739,-0.7458,0.17275	0,0,0,0	-0.4239,0.12739,-0.8832,0.03538	-0.2045,0.12739,-0.6638,0.25474	0.27644,0.12739,-0.1828,0.73572	-0.4714,0.12739,-0.9307,-0.0121	-0.1556,0.12739,-0.6148,0.30371	0.33529,0.12739,-0.124,0.79456	-0.3438,0.12739,-0.803,0.11552	0.30739,0.12739,-0.1519,0.76667	0.53688,0.12739,0.0776,0.99616	-0.3046,0.12739,-0.7639,0.15463	0.5579,0.12739,0.09862,1.01718	0.5697,0.12739,0.11042,1.02898	-0.3546,0.12739,-0.8138,0.10472	-0.3546,0.12739,-0.8138,0.10472	-0.3546,0.12739,-0.8138,0.10472
	1.04599	1.01754	0.846289	0.409383	0.362727	0.11464	0.0217771		0.1uM,AP	-0.0164,0.12739,-0.4757,0.44287	0.14469,0.12739,-0.3146,0.60396	0.0825,0.12739,-0.3768,0.54178	0.04083,0.12739,-0.4184,0.50011	0.13736,0.12739,-0.3219,0.59664	0.42389,0.12739,-0.0354,0.88317	0,0,0,0	0.21936,0.12739,-0.2399,0.67863	0.70034,0.12739,0.24106,1.15961	-0.0475,0.12739,-0.5068,0.41178	0.26832,0.12739,-0.191,0.7276	0.75918,0.12739,0.2999,1.21846	0.08014,0.12739,-0.3791,0.53942	0.73128,0.12739,0.27201,1.19056	0.96078,0.12739,0.5015,1.42005	0.11925,0.12739,-0.34,0.57853	0.9818,0.12739,0.52252,1.44107	0.99359,0.12739,0.53432,1.45287	0.06933,0.12739,-0.3899,0.52861	0.06933,0.12739,-0.3899,0.52861	0.06933,0.12739,-0.3899,0.52861
	0.759344	1.24342	0.267245	0.505424	0.262716	0.101675	0.0403234		0.1uM,NRXN1b	-0.2358,0.12739,-0.695,0.22351	-0.0747,0.12739,-0.5339,0.38461	-0.1369,0.12739,-0.5961,0.32242	-0.1785,0.12739,-0.6378,0.28075	-0.082,0.12739,-0.5413,0.37728	0.20454,0.12739,-0.2547,0.66382	-0.2194,0.12739,-0.6786,0.23992	0,0,0,0	0.48098,0.12739,0.0217,0.94026	-0.2669,0.12739,-0.7261,0.19243	0.04897,0.12739,-0.4103,0.50824	0.53982,0.12739,0.08055,0.9991	-0.1392,0.12739,-0.5985,0.32006	0.51193,0.12739,0.05265,0.9712	0.74142,0.12739,0.28214,1.2007	-0.1001,0.12739,-0.5594,0.35917	0.76244,0.12739,0.30316,1.22172	0.77424,0.12739,0.31496,1.23351	-0.15,0.12739,-0.6093,0.30925	-0.15,0.12739,-0.6093,0.30925	-0.15,0.12739,-0.6093,0.30925
	0.983834	1.59661	0.528509	0.656323	0.321721	0.133288	0.110852		0.1uM,RD3-	-0.7167,0.12739,-1.176,-0.2575	-0.5556,0.12739,-1.0149,-0.0964	-0.6178,0.12739,-1.0771,-0.1586	-0.6595,0.12739,-1.1188,-0.2002	-0.563,0.12739,-1.0222,-0.1037	-0.2764,0.12739,-0.7357,0.18284	-0.7003,0.12739,-1.1596,-0.2411	-0.481,0.12739,-0.9403,-0.0217	0,0,0,0	-0.7478,0.12739,-1.2071,-0.2886	-0.432,0.12739,-0.8913,0.02727	0.05885,0.12739,-0.4004,0.51812	-0.6202,0.12739,-1.0795,-0.1609	0.03095,0.12739,-0.4283,0.49023	0.26044,0.12739,-0.1988,0.71972	-0.5811,0.12739,-1.0404,-0.1218	0.28146,0.12739,-0.1778,0.74074	0.29326,0.12739,-0.166,0.75254	-0.631,0.12739,-1.0903,-0.1717	-0.631,0.12739,-1.0903,-0.1717	-0.631,0.12739,-1.0903,-0.1717
	1.15192	0.737312	0.997308	0.480691	0.26436	0.129429	0.0277587		0.3uM,AP	0.03109,0.12739,-0.4282,0.49036	0.19218,0.12739,-0.2671,0.65146	0.12999,0.12739,-0.3293,0.58927	0.08832,0.12739,-0.371,0.5476	0.18486,0.12739,-0.2744,0.64413	0.47139,0.12739,0.01211,0.93067	0.04749,0.12739,-0.4118,0.50677	0.26685,0.12739,-0.1924,0.72613	0.74783,0.12739,0.28855,1.20711	0,0,0,0	0.31582,0.12739,-0.1435,0.77509	0.80667,0.12739,0.3474,1.26595	0.12763,0.12739,-0.3316,0.58691	0.77878,0.12739,0.3195,1.23805	1.00827,0.12739,0.54899,1.46755	0.16674,0.12739,-0.2925,0.62602	1.02929,0.12739,0.57001,1.48857	1.04109,0.12739,0.58181,1.50036	0.11683,0.12739,-0.3425,0.5761	0.11683,0.12739,-0.3425,0.5761	0.11683,0.12739,-0.3425,0.5761
	0.88497	0.657344	0.54225	0.372669	0.27987	0.142104	0.0856852		0.3uM,NRXN1b	-0.2847,0.12739,-0.744,0.17455	-0.1236,0.12739,-0.5829,0.33564	-0.1858,0.12739,-0.6451,0.27345	-0.2275,0.12739,-0.6868,0.23178	-0.131,0.12739,-0.5902,0.32832	0.15557,0.12739,-0.3037,0.61485	-0.2683,0.12739,-0.7276,0.19095	-0.049,0.12739,-0.5082,0.41031	0.43201,0.12739,-0.0273,0.89129	-0.3158,0.12739,-0.7751,0.14346	0,0,0,0	0.49086,0.12739,0.03158,0.95014	-0.1882,0.12739,-0.6475,0.27109	0.46296,0.12739,0.00368,0.92224	0.69245,0.12739,0.23318,1.15173	-0.1491,0.12739,-0.6084,0.3102	0.71347,0.12739,0.25419,1.17275	0.72527,0.12739,0.26599,1.18455	-0.199,0.12739,-0.6583,0.26029	-0.199,0.12739,-0.6583,0.26029	-0.199,0.12739,-0.6583,0.26029
	1.03477	0.34431	0.97141	0.424196	0.312225	0.0188587	0.0569354		0.3uM,RD3-	-0.7756,0.12739,-1.2349,-0.3163	-0.6145,0.12739,-1.0738,-0.1552	-0.6767,0.12739,-1.136,-0.2174	-0.7184,0.12739,-1.1776,-0.2591	-0.6218,0.12739,-1.0811,-0.1625	-0.3353,0.12739,-0.7946,0.12399	-0.7592,0.12739,-1.2185,-0.2999	-0.5398,0.12739,-0.9991,-0.0805	-0.0588,0.12739,-0.5181,0.40043	-0.8067,0.12739,-1.266,-0.3474	-0.4909,0.12739,-0.9501,-0.0316	0,0,0,0	-0.679,0.12739,-1.1383,-0.2198	-0.0279,0.12739,-0.4872,0.43138	0.2016,0.12739,-0.2577,0.66087	-0.6399,0.12739,-1.0992,-0.1807	0.22261,0.12739,-0.2367,0.68189	0.23441,0.12739,-0.2249,0.69369	-0.6898,0.12739,-1.1491,-0.2306	-0.6898,0.12739,-1.1491,-0.2306	-0.6898,0.12739,-1.1491,-0.2306
	1.22137	0.49117	0.480383	0.396925	0.343581	0.108778	0.0517558		1.0uM,AP	-0.0965,0.12739,-0.5558,0.36273	0.06455,0.12739,-0.3947,0.52382	0.00236,0.12739,-0.4569,0.46164	-0.0393,0.12739,-0.4986,0.41997	0.05723,0.12739,-0.4021,0.5165	0.34376,0.12739,-0.1155,0.80303	-0.0801,0.12739,-0.5394,0.37914	0.13922,0.12739,-0.3201,0.5985	0.6202,0.12739,0.16092,1.07947	-0.1276,0.12739,-0.5869,0.33165	0.18818,0.12739,-0.2711,0.64746	0.67904,0.12739,0.21976,1.13832	0,0,0,0	0.65115,0.12739,0.19187,1.11042	0.88064,0.12739,0.42136,1.33992	0.03911,0.12739,-0.4202,0.49839	0.90166,0.12739,0.44238,1.36094	0.91346,0.12739,0.45418,1.37273	-0.0108,0.12739,-0.4701,0.44847	-0.0108,0.12739,-0.4701,0.44847	-0.0108,0.12739,-0.4701,0.44847
	0.756268	0.541781	0.73714	0.335298	0.35928	0.121866	0.110332		1.0uM,NRXN1b	-0.7477,0.12739,-1.207,-0.2884	-0.5866,0.12739,-1.0459,-0.1273	-0.6488,0.12739,-1.1081,-0.1895	-0.6905,0.12739,-1.1497,-0.2312	-0.5939,0.12739,-1.0532,-0.1346	-0.3074,0.12739,-0.7667,0.15189	-0.7313,0.12739,-1.1906,-0.272	-0.5119,0.12739,-0.9712,-0.0526	-0.0309,0.12739,-0.4902,0.42833	-0.7788,0.12739,-1.2381,-0.3195	-0.463,0.12739,-0.9222,-0.0037	0.0279,0.12739,-0.4314,0.48717	-0.6511,0.12739,-1.1104,-0.1919	0,0,0,0	0.22949,0.12739,-0.2298,0.68877	-0.612,0.12739,-1.0713,-0.1528	0.25051,0.12739,-0.2088,0.70979	0.26231,0.12739,-0.197,0.72159	-0.662,0.12739,-1.1212,-0.2027	-0.662,0.12739,-1.1212,-0.2027	-0.662,0.12739,-1.1212,-0.2027
	1.2964	0.66365	0.641127	0.180753	0.376722	0.1391	0.103352		1.0uM,RD3-	-0.9772,0.12739,-1.4365,-0.5179	-0.8161,0.12739,-1.2754,-0.3568	-0.8783,0.12739,-1.3376,-0.419	-0.9199,0.12739,-1.3792,-0.4607	-0.8234,0.12739,-1.2827,-0.3641	-0.5369,0.12739,-0.9962,-0.0776	-0.9608,0.12739,-1.4201,-0.5015	-0.7414,0.12739,-1.2007,-0.2821	-0.2604,0.12739,-0.7197,0.19884	-1.0083,0.12739,-1.4675,-0.549	-0.6925,0.12739,-1.1517,-0.2332	-0.2016,0.12739,-0.6609,0.25768	-0.8806,0.12739,-1.3399,-0.4214	-0.2295,0.12739,-0.6888,0.22979	0,0,0,0	-0.8415,0.12739,-1.3008,-0.3823	0.02102,0.12739,-0.4383,0.4803	0.03282,0.12739,-0.4265,0.4921	-0.8914,0.12739,-1.3507,-0.4322	-0.8914,0.12739,-1.3507,-0.4322	-0.8914,0.12739,-1.3507,-0.4322
	0.906268	0.524992	0.869215	0.275156	0.286652	0.099586	0.0794222		3.0uM,AP	-0.1357,0.12739,-0.5949,0.32362	0.02544,0.12739,-0.4338,0.48472	-0.0367,0.12739,-0.496,0.42253	-0.0784,0.12739,-0.5377,0.38086	0.01812,0.12739,-0.4412,0.47739	0.30465,0.12739,-0.1546,0.76392	-0.1192,0.12739,-0.5785,0.34003	0.10011,0.12739,-0.3592,0.55939	0.58109,0.12739,0.12181,1.04036	-0.1667,0.12739,-0.626,0.29254	0.14908,0.12739,-0.3102,0.60835	0.63993,0.12739,0.18066,1.09921	-0.0391,0.12739,-0.4984,0.42017	0.61204,0.12739,0.15276,1.07131	0.84153,0.12739,0.38225,1.30081	0,0,0,0	0.86255,0.12739,0.40327,1.32183	0.87435,0.12739,0.41507,1.33362	-0.0499,0.12739,-0.5092,0.40936	-0.0499,0.12739,-0.5092,0.40936	-0.0499,0.12739,-0.5092,0.40936
	0.911454	0.628861	0.682776	0.308888	0.353861	0.0680208	0.129496		3.0uM,NRXN1b	-0.9982,0.12739,-1.4575,-0.5389	-0.8371,0.12739,-1.2964,-0.3778	-0.8993,0.12739,-1.3586,-0.44	-0.941,0.12739,-1.4002,-0.4817	-0.8444,0.12739,-1.3037,-0.3852	-0.5579,0.12739,-1.0172,-0.0986	-0.9818,0.12739,-1.4411,-0.5225	-0.7624,0.12739,-1.2217,-0.3032	-0.2815,0.12739,-0.7407,0.17782	-1.0293,0.12739,-1.4886,-0.57	-0.7135,0.12739,-1.1728,-0.2542	-0.2226,0.12739,-0.6819,0.23666	-0.9017,0.12739,-1.3609,-0.4424	-0.2505,0.12739,-0.7098,0.20877	-0.021,0.12739,-0.4803,0.43826	-0.8625,0.12739,-1.3218,-0.4033	0,0,0,0	0.0118,0.12739,-0.4475,0.47108	-0.9125,0.12739,-1.3717,-0.4532	-0.9125,0.12739,-1.3717,-0.4532	-0.9125,0.12739,-1.3717,-0.4532
	0.686877	0.777862	0.414792	0.408201	0.223697	0.0638023	0.0355497		3.0uM,RD3-	-1.01,0.12739,-1.4693,-0.5507	-0.8489,0.12739,-1.3082,-0.3896	-0.9111,0.12739,-1.3704,-0.4518	-0.9528,0.12739,-1.412,-0.4935	-0.8562,0.12739,-1.3155,-0.397	-0.5697,0.12739,-1.029,-0.1104	-0.9936,0.12739,-1.4529,-0.5343	-0.7742,0.12739,-1.2335,-0.315	-0.2933,0.12739,-0.7525,0.16602	-1.0411,0.12739,-1.5004,-0.5818	-0.7253,0.12739,-1.1845,-0.266	-0.2344,0.12739,-0.6937,0.22486	-0.9135,0.12739,-1.3727,-0.4542	-0.2623,0.12739,-0.7216,0.19697	-0.0328,0.12739,-0.4921,0.42646	-0.8743,0.12739,-1.3336,-0.4151	-0.0118,0.12739,-0.4711,0.44748	0,0,0,0	-0.9243,0.12739,-1.3835,-0.465	-0.9243,0.12739,-1.3835,-0.465	-0.9243,0.12739,-1.3835,-0.465
N=	14	14	14	14	14	14	14		no comp,AP	-0.0857,0.12739,-0.545,0.37354	0.07535,0.12739,-0.3839,0.53463	0.01317,0.12739,-0.4461,0.47245	-0.0285,0.12739,-0.4878,0.43077	0.06803,0.12739,-0.3912,0.52731	0.35456,0.12739,-0.1047,0.81384	-0.0693,0.12739,-0.5286,0.38995	0.15002,0.12739,-0.3093,0.6093	0.631,0.12739,0.17173,1.09028	-0.1168,0.12739,-0.5761,0.34245	0.19899,0.12739,-0.2603,0.65827	0.68985,0.12739,0.23057,1.14913	0.01081,0.12739,-0.4485,0.47008	0.66195,0.12739,0.20267,1.12123	0.89144,0.12739,0.43217,1.35072	0.04992,0.12739,-0.4094,0.50919	0.91246,0.12739,0.45319,1.37174	0.92426,0.12739,0.46498,1.38354	0,0,0,0	-1e-10,0.12739,-0.4593,0.45928	7.1e-11,0.12739,-0.4593,0.45928
Average	1	0.986832	0.645437	0.368997	0.310151	0.108556	0.0757385		no comp,NRXN1b	-0.0857,0.12739,-0.545,0.37354	0.07535,0.12739,-0.3839,0.53463	0.01317,0.12739,-0.4461,0.47245	-0.0285,0.12739,-0.4878,0.43077	0.06803,0.12739,-0.3912,0.52731	0.35456,0.12739,-0.1047,0.81384	-0.0693,0.12739,-0.5286,0.38995	0.15002,0.12739,-0.3093,0.6093	0.631,0.12739,0.17173,1.09028	-0.1168,0.12739,-0.5761,0.34245	0.19899,0.12739,-0.2603,0.65827	0.68985,0.12739,0.23057,1.14913	0.01081,0.12739,-0.4485,0.47008	0.66195,0.12739,0.20267,1.12123	0.89144,0.12739,0.43217,1.35072	0.04992,0.12739,-0.4094,0.50919	0.91246,0.12739,0.45319,1.37174	0.92426,0.12739,0.46498,1.38354	1.4e-10,0.12739,-0.4593,0.45928	0,0,0,0	2.1e-10,0.12739,-0.4593,0.45928
SEM	0.051213	0.190794	0.057702	0.0350102	0.0120425	0.0101841	0.0108199		no comp,RD3-	-0.0857,0.12739,-0.545,0.37354	0.07535,0.12739,-0.3839,0.53463	0.01317,0.12739,-0.4461,0.47245	-0.0285,0.12739,-0.4878,0.43077	0.06803,0.12739,-0.3912,0.52731	0.35456,0.12739,-0.1047,0.81384	-0.0693,0.12739,-0.5286,0.38995	0.15002,0.12739,-0.3093,0.6093	0.631,0.12739,0.17173,1.09028	-0.1168,0.12739,-0.5761,0.34245	0.19899,0.12739,-0.2603,0.65827	0.68985,0.12739,0.23057,1.14913	0.01081,0.12739,-0.4485,0.47008	0.66195,0.12739,0.20267,1.12123	0.89144,0.12739,0.43217,1.35072	0.04992,0.12739,-0.4094,0.50919	0.91246,0.12739,0.45319,1.37174	0.92426,0.12739,0.46498,1.38354	-7e-11,0.12739,-0.4593,0.45928	-2e-10,0.12739,-0.4593,0.45928	0,0,0,0
									Ordered Difference Report
	NRXN1b								Level	- Level	Difference	Std Err Dff	Lower CL	Upper CL	p-Value
	no comp	0.01uM	0.03uM	0.1uM	0.3uM	1.0uM	3.0uM		0.3uM,AP	3.0uM,RD3-	1.04109	0.127395	0.58181	1.50036	<.0001
	0.604268	1.99399	1.31723	0.658626	1.64496	0.388889	0.0622167		0.3uM,AP	3.0uM,NRXN1b	1.02929	0.127395	0.570012	1.48857	<.0001
	0.849422	0.424673	0.820943	1.32075	0.53439	0.238122	0.0958788		0.01uM,AP	3.0uM,RD3-	1.01	0.127395	0.550723	1.46928	<.0001
	0.655627	0.817031	0.784607	0.917162	1.11888	0.312582	0.0342742		0.3uM,AP	1.0uM,RD3-	1.00827	0.127395	0.548992	1.46755	<.0001
	0.863403	0.725802	1.57328	0.53887	0.928404	0.203446	0.0253877		0.01uM,AP	3.0uM,NRXN1b	0.998203	0.127395	0.538926	1.45748	<.0001
	1.6345	0.775103	0.659946	0.944998	0.972508	0.31809	0.0431392		0.1uM,AP	3.0uM,RD3-	0.993594	0.127395	0.534316	1.45287	<.0001
	0.783845	0.440716	1.1754	0.556478	0.818469	0.49335	0.0289035		0.1uM,AP	3.0uM,NRXN1b	0.981796	0.127395	0.522518	1.44107	<.0001
	0.873626	1.91041	0.833961	1.14239	0.539537	0.341835	0.0393653		0.01uM,AP	1.0uM,RD3-	0.977183	0.127395	0.517906	1.43646	<.0001
	0.758839	0.794023	1.11768	0.662526	0.671182	0.497435	0.116257		0.1uM,AP	1.0uM,RD3-	0.960776	0.127395	0.501498	1.42005	<.0001
	0.836868	1.03809	0.939976	0.667241	0.412929	0.220448	0.0921891		0.03uM,AP	3.0uM,RD3-	0.952765	0.127395	0.493487	1.41204	<.0001
	1.04959	1.09651	0.831388	0.673079	0.58496	0.328954	0.118794		0.03uM,AP	3.0uM,NRXN1b	0.940967	0.127395	0.481689	1.40024	<.0001
	0.807499	0.783451	0.665237	0.935359	0.586265	0.29917	0.19578		no comp,NRXN1b	3.0uM,RD3-	0.924261	0.127395	0.464984	1.38354	<.0001
	0.752866	0.473383	1.10084	0.857036	0.600955	0.609247	0.102729		no comp,AP	3.0uM,RD3-	0.924261	0.127395	0.464984	1.38354	<.0001
	1.7955	0.990825	0.703088	0.971887	0.840334	0.240518	0.141328		no comp,RD3-	3.0uM,RD3-	0.924261	0.127395	0.464984	1.38354	<.0001
	1.73414	0.681041	0.523981	1.05325	0.960351	0.240594	0.129267		0.03uM,AP	1.0uM,RD3-	0.919947	0.127395	0.460669	1.37922	<.0001
N=	14	14	14	14	14	14	14		1.0uM,AP	3.0uM,RD3-	0.913455	0.127395	0.454178	1.37273	<.0001
Average	1	0.924647	0.931968	0.849975	0.801009	0.338048	0.0875364		no comp,NRXN1b	3.0uM,NRXN1b	0.912464	0.127395	0.453186	1.37174	<.0001
SEM	0.108409	0.128808	0.0777353	0.0621751	0.0853535	0.0322468	0.0135763		no comp,AP	3.0uM,NRXN1b	0.912464	0.127395	0.453186	1.37174	<.0001
									no comp,RD3-	3.0uM,NRXN1b	0.912464	0.127395	0.453186	1.37174	<.0001
									0.01uM,RD3-	3.0uM,RD3-	0.911093	0.127395	0.451816	1.37037	<.0001
									1.0uM,AP	3.0uM,NRXN1b	0.901657	0.127395	0.44238	1.36094	<.0001
									0.01uM,RD3-	3.0uM,NRXN1b	0.899295	0.127395	0.440018	1.35857	<.0001
									no comp,NRXN1b	1.0uM,RD3-	0.891444	0.127395	0.432166	1.35072	<.0001
									no comp,AP	1.0uM,RD3-	0.891444	0.127395	0.432166	1.35072	<.0001
									no comp,RD3-	1.0uM,RD3-	0.891444	0.127395	0.432166	1.35072	<.0001
									1.0uM,AP	1.0uM,RD3-	0.880638	0.127395	0.42136	1.33991	<.0001
									0.01uM,RD3-	1.0uM,RD3-	0.878276	0.127395	0.418998	1.33755	<.0001
									3.0uM,AP	3.0uM,RD3-	0.874346	0.127395	0.415068	1.33362	<.0001
									3.0uM,AP	3.0uM,NRXN1b	0.862548	0.127395	0.40327	1.32183	<.0001
									0.03uM,NRXN1b	3.0uM,RD3-	0.85623	0.127395	0.396952	1.31551	<.0001
									0.01uM,NRXN1b	3.0uM,RD3-	0.848908	0.127395	0.38963	1.30819	<.0001
									0.03uM,NRXN1b	3.0uM,NRXN1b	0.844432	0.127395	0.385154	1.30371	<.0001
									3.0uM,AP	1.0uM,RD3-	0.841528	0.127395	0.38225	1.3008	<.0001
									0.01uM,NRXN1b	3.0uM,NRXN1b	0.83711	0.127395	0.377833	1.29639	<.0001
									0.03uM,NRXN1b	1.0uM,RD3-	0.823412	0.127395	0.364135	1.28269	<.0001
									0.01uM,NRXN1b	1.0uM,RD3-	0.81609	0.127395	0.356813	1.27537	<.0001
									0.3uM,AP	0.3uM,RD3-	0.806674	0.127395	0.347397	1.26595	<.0001
									0.3uM,AP	1.0uM,NRXN1b	0.778777	0.127395	0.3195	1.23805	<.0001
									0.01uM,AP	0.3uM,RD3-	0.775588	0.127395	0.316311	1.23487	<.0001
									0.1uM,NRXN1b	3.0uM,RD3-	0.774237	0.127395	0.314959	1.23351	<.0001
									0.1uM,NRXN1b	3.0uM,NRXN1b	0.762439	0.127395	0.303161	1.22172	<.0001
									0.1uM,AP	0.3uM,RD3-	0.759181	0.127395	0.299903	1.21846	<.0001
									0.3uM,AP	0.1uM,RD3-	0.747829	0.127395	0.288551	1.20711	<.0001
									0.01uM,AP	1.0uM,NRXN1b	0.747691	0.127395	0.288413	1.20697	<.0001
									0.1uM,NRXN1b	1.0uM,RD3-	0.741419	0.127395	0.282141	1.2007	<.0001
									0.1uM,AP	1.0uM,NRXN1b	0.731284	0.127395	0.272006	1.19056	<.0001
									0.3uM,NRXN1b	3.0uM,RD3-	0.72527	0.127395	0.265993	1.18455	<.0001
									0.03uM,AP	0.3uM,RD3-	0.718352	0.127395	0.259074	1.17763	<.0001
									0.01uM,AP	0.1uM,RD3-	0.716743	0.127395	0.257465	1.17602	<.0001
									0.3uM,NRXN1b	3.0uM,NRXN1b	0.713472	0.127395	0.254195	1.17275	<.0001
									0.1uM,AP	0.1uM,RD3-	0.700335	0.127395	0.241058	1.15961	<.0001
									0.3uM,NRXN1b	1.0uM,RD3-	0.692453	0.127395	0.233175	1.15173	<.0001
									0.03uM,AP	1.0uM,NRXN1b	0.690455	0.127395	0.231177	1.14973	<.0001
									no comp,NRXN1b	0.3uM,RD3-	0.689849	0.127395	0.230571	1.14913	<.0001
									no comp,AP	0.3uM,RD3-	0.689849	0.127395	0.230571	1.14913	<.0001
									no comp,RD3-	0.3uM,RD3-	0.689849	0.127395	0.230571	1.14913	<.0001
									1.0uM,AP	0.3uM,RD3-	0.679042	0.127395	0.219765	1.13832	<.0001
									0.01uM,RD3-	0.3uM,RD3-	0.67668	0.127395	0.217403	1.13596	<.0001
									no comp,NRXN1b	1.0uM,NRXN1b	0.661952	0.127395	0.202674	1.12123	<.0001
									no comp,AP	1.0uM,NRXN1b	0.661952	0.127395	0.202674	1.12123	<.0001
									no comp,RD3-	1.0uM,NRXN1b	0.661952	0.127395	0.202674	1.12123	<.0001
									0.03uM,AP	0.1uM,RD3-	0.659506	0.127395	0.200229	1.11878	<.0001
									1.0uM,AP	1.0uM,NRXN1b	0.651145	0.127395	0.191868	1.11042	0.0001
									0.01uM,RD3-	1.0uM,NRXN1b	0.648783	0.127395	0.189506	1.10806	0.0001
									3.0uM,AP	0.3uM,RD3-	0.639933	0.127395	0.180655	1.09921	0.0002
									no comp,NRXN1b	0.1uM,RD3-	0.631003	0.127395	0.171725	1.09028	0.0002
									no comp,AP	0.1uM,RD3-	0.631003	0.127395	0.171725	1.09028	0.0002
									no comp,RD3-	0.1uM,RD3-	0.631003	0.127395	0.171725	1.09028	0.0002
									0.03uM,NRXN1b	0.3uM,RD3-	0.621817	0.127395	0.162539	1.08109	0.0003
									1.0uM,AP	0.1uM,RD3-	0.620197	0.127395	0.160919	1.07947	0.0004
									0.01uM,RD3-	0.1uM,RD3-	0.617835	0.127395	0.158557	1.07711	0.0004
									0.01uM,NRXN1b	0.3uM,RD3-	0.614495	0.127395	0.155218	1.07377	0.0004
									3.0uM,AP	1.0uM,NRXN1b	0.612036	0.127395	0.152758	1.07131	0.0005
									0.03uM,NRXN1b	1.0uM,NRXN1b	0.59392	0.127395	0.134642	1.0532	0.0009
									0.01uM,NRXN1b	1.0uM,NRXN1b	0.586598	0.127395	0.12732	1.04588	0.0012
									3.0uM,AP	0.1uM,RD3-	0.581087	0.127395	0.12181	1.04036	0.0014
									0.03uM,RD3-	3.0uM,RD3-	0.569699	0.127395	0.110421	1.02898	0.0021
									0.03uM,NRXN1b	0.1uM,RD3-	0.562972	0.127395	0.103694	1.02225	0.0026
									0.03uM,RD3-	3.0uM,NRXN1b	0.557901	0.127395	0.098623	1.01718	0.003
									0.01uM,NRXN1b	0.1uM,RD3-	0.55565	0.127395	0.096372	1.01493	0.0032
									0.1uM,NRXN1b	0.3uM,RD3-	0.539824	0.127395	0.080546	0.999101	0.0053
									0.03uM,RD3-	1.0uM,RD3-	0.536881	0.127395	0.077604	0.996159	0.0058
									0.1uM,NRXN1b	1.0uM,NRXN1b	0.511927	0.127395	0.052649	0.971204	0.0122
									0.3uM,NRXN1b	0.3uM,RD3-	0.490857	0.127395	0.03158	0.950135	0.022
									0.1uM,NRXN1b	0.1uM,RD3-	0.480978	0.127395	0.021701	0.940256	0.0287
									0.3uM,AP	0.03uM,RD3-	0.471388	0.127395	0.012111	0.930666	0.0368
									0.3uM,NRXN1b	1.0uM,NRXN1b	0.46296	0.127395	0.003683	0.922238	0.0456
									0.01uM,AP	0.03uM,RD3-	0.440302	0.127395	-0.018976	0.89958	0.0787
									0.3uM,NRXN1b	0.1uM,RD3-	0.432012	0.127395	-0.027266	0.89129	0.0949
									0.1uM,AP	0.03uM,RD3-	0.423895	0.127395	-0.035383	0.883172	0.1134
									0.03uM,AP	0.03uM,RD3-	0.383066	0.127395	-0.076212	0.842343	0.2514
									no comp,NRXN1b	0.03uM,RD3-	0.354563	0.127395	-0.104715	0.81384	0.3944
									no comp,AP	0.03uM,RD3-	0.354563	0.127395	-0.104715	0.81384	0.3944
									no comp,RD3-	0.03uM,RD3-	0.354563	0.127395	-0.104715	0.81384	0.3944
									1.0uM,AP	0.03uM,RD3-	0.343756	0.127395	-0.115521	0.803034	0.4566
									0.01uM,RD3-	0.03uM,RD3-	0.341394	0.127395	-0.117883	0.800672	0.4706
									0.03uM,RD3-	0.3uM,RD3-	0.335286	0.127395	-0.123992	0.794564	0.5072
									0.3uM,AP	0.3uM,NRXN1b	0.315817	0.127395	-0.143461	0.775094	0.6253
									0.03uM,RD3-	1.0uM,NRXN1b	0.307389	0.127395	-0.151889	0.766667	0.6752
									3.0uM,AP	0.03uM,RD3-	0.304647	0.127395	-0.154631	0.763924	0.691
									0.1uM,RD3-	3.0uM,RD3-	0.293258	0.127395	-0.166019	0.752536	0.7538
									0.03uM,NRXN1b	0.03uM,RD3-	0.286531	0.127395	-0.172747	0.745809	0.7881
									0.01uM,AP	0.3uM,NRXN1b	0.284731	0.127395	-0.174547	0.744008	0.7969
									0.1uM,RD3-	3.0uM,NRXN1b	0.281461	0.127395	-0.177817	0.740738	0.8124
									0.01uM,NRXN1b	0.03uM,RD3-	0.279209	0.127395	-0.180069	0.738487	0.8226
									0.03uM,RD3-	0.1uM,RD3-	0.276441	0.127395	-0.182837	0.735718	0.8349
									0.1uM,AP	0.3uM,NRXN1b	0.268323	0.127395	-0.190954	0.727601	0.8679
									0.3uM,AP	0.1uM,NRXN1b	0.26685	0.127395	-0.192427	0.726128	0.8735
									1.0uM,NRXN1b	3.0uM,RD3-	0.26231	0.127395	-0.196968	0.721588	0.8896
									0.1uM,RD3-	1.0uM,RD3-	0.260441	0.127395	-0.198837	0.719718	0.8959
									1.0uM,NRXN1b	3.0uM,NRXN1b	0.250512	0.127395	-0.208766	0.70979	0.9253
									0.01uM,AP	0.1uM,NRXN1b	0.235764	0.127395	-0.223513	0.695042	0.9575
									0.3uM,RD3-	3.0uM,RD3-	0.234413	0.127395	-0.224865	0.69369	0.9598
									1.0uM,NRXN1b	1.0uM,RD3-	0.229492	0.127395	-0.229785	0.68877	0.9675
									0.03uM,AP	0.3uM,NRXN1b	0.227494	0.127395	-0.231783	0.686772	0.9703
									0.3uM,RD3-	3.0uM,NRXN1b	0.222615	0.127395	-0.236663	0.681893	0.9763
									0.1uM,AP	0.1uM,NRXN1b	0.219357	0.127395	-0.239921	0.678634	0.9798
									0.1uM,NRXN1b	0.03uM,RD3-	0.204538	0.127395	-0.25474	0.663815	0.9908
									0.3uM,RD3-	1.0uM,RD3-	0.201595	0.127395	-0.257682	0.660873	0.9923
									no comp,NRXN1b	0.3uM,NRXN1b	0.198991	0.127395	-0.260286	0.658269	0.9934
									no comp,AP	0.3uM,NRXN1b	0.198991	0.127395	-0.260286	0.658269	0.9934
									no comp,RD3-	0.3uM,NRXN1b	0.198991	0.127395	-0.260286	0.658269	0.9934
									0.3uM,AP	0.01uM,NRXN1b	0.192179	0.127395	-0.267098	0.651457	0.9957
									1.0uM,AP	0.3uM,NRXN1b	0.188185	0.127395	-0.271093	0.647463	0.9967
									0.01uM,RD3-	0.3uM,NRXN1b	0.185823	0.127395	-0.273455	0.645101	0.9972
									0.3uM,AP	0.03uM,NRXN1b	0.184857	0.127395	-0.27442	0.644135	0.9974
									0.03uM,AP	0.1uM,NRXN1b	0.178528	0.127395	-0.28075	0.637805	0.9984
									0.3uM,AP	3.0uM,AP	0.166742	0.127395	-0.292536	0.626019	0.9994
									0.01uM,AP	0.01uM,NRXN1b	0.161093	0.127395	-0.298185	0.620371	0.9996
									0.3uM,NRXN1b	0.03uM,RD3-	0.155571	0.127395	-0.303706	0.614849	0.9998
									0.01uM,AP	0.03uM,NRXN1b	0.153771	0.127395	-0.305507	0.613049	0.9998
									no comp,NRXN1b	0.1uM,NRXN1b	0.150025	0.127395	-0.309253	0.609302	0.9999
									no comp,AP	0.1uM,NRXN1b	0.150025	0.127395	-0.309253	0.609302	0.9999
									no comp,RD3-	0.1uM,NRXN1b	0.150025	0.127395	-0.309253	0.609302	0.9999
									3.0uM,AP	0.3uM,NRXN1b	0.149075	0.127395	-0.310202	0.608353	0.9999
									0.1uM,AP	0.01uM,NRXN1b	0.144686	0.127395	-0.314592	0.603963	0.9999
									1.0uM,AP	0.1uM,NRXN1b	0.139219	0.127395	-0.320059	0.598496	1
									0.1uM,AP	0.03uM,NRXN1b	0.137364	0.127395	-0.321914	0.596641	1
									0.01uM,RD3-	0.1uM,NRXN1b	0.136857	0.127395	-0.322421	0.596134	1
									0.01uM,AP	3.0uM,AP	0.135655	0.127395	-0.323622	0.594933	1
									0.03uM,NRXN1b	0.3uM,NRXN1b	0.13096	0.127395	-0.328318	0.590237	1
									0.3uM,AP	0.01uM,RD3-	0.129994	0.127395	-0.329284	0.589271	1
									0.3uM,AP	1.0uM,AP	0.127632	0.127395	-0.331646	0.586909	1
									0.01uM,NRXN1b	0.3uM,NRXN1b	0.123638	0.127395	-0.33564	0.582915	1
									0.1uM,AP	3.0uM,AP	0.119248	0.127395	-0.34003	0.578526	1
									0.3uM,AP	no comp,RD3-	0.116826	0.127395	-0.342452	0.576103	1
									0.3uM,AP	no comp,AP	0.116826	0.127395	-0.342452	0.576103	1
									0.3uM,AP	no comp,NRXN1b	0.116826	0.127395	-0.342452	0.576103	1
									0.03uM,AP	0.01uM,NRXN1b	0.103857	0.127395	-0.355421	0.563134	1
									3.0uM,AP	0.1uM,NRXN1b	0.100109	0.127395	-0.359169	0.559387	1
									0.01uM,AP	0.01uM,RD3-	0.098908	0.127395	-0.36037	0.558185	1
									0.01uM,AP	1.0uM,AP	0.096546	0.127395	-0.362732	0.555823	1
									0.03uM,AP	0.03uM,NRXN1b	0.096535	0.127395	-0.362743	0.555812	1
									0.3uM,AP	0.03uM,AP	0.088323	0.127395	-0.370955	0.5476	1
									0.01uM,AP	no comp,RD3-	0.08574	0.127395	-0.373538	0.545017	1
									0.01uM,AP	no comp,AP	0.08574	0.127395	-0.373538	0.545017	1
									0.01uM,AP	no comp,NRXN1b	0.08574	0.127395	-0.373538	0.545017	1
									0.1uM,AP	0.01uM,RD3-	0.0825	0.127395	-0.376777	0.541778	1
									0.03uM,NRXN1b	0.1uM,NRXN1b	0.081993	0.127395	-0.377284	0.541271	1
									0.1uM,AP	1.0uM,AP	0.080138	0.127395	-0.379139	0.539416	1
									0.03uM,AP	3.0uM,AP	0.078419	0.127395	-0.380859	0.537697	1
									no comp,NRXN1b	0.01uM,NRXN1b	0.075353	0.127395	-0.383924	0.534631	1
									no comp,AP	0.01uM,NRXN1b	0.075353	0.127395	-0.383924	0.534631	1
									no comp,RD3-	0.01uM,NRXN1b	0.075353	0.127395	-0.383924	0.534631	1
									0.01uM,NRXN1b	0.1uM,NRXN1b	0.074671	0.127395	-0.384606	0.533949	1
									0.1uM,AP	no comp,RD3-	0.069332	0.127395	-0.389945	0.52861	1
									0.1uM,AP	no comp,AP	0.069332	0.127395	-0.389945	0.52861	1
									0.1uM,AP	no comp,NRXN1b	0.069332	0.127395	-0.389945	0.52861	1
									no comp,NRXN1b	0.03uM,NRXN1b	0.068032	0.127395	-0.391246	0.527309	1
									no comp,AP	0.03uM,NRXN1b	0.068032	0.127395	-0.391246	0.527309	1
									no comp,RD3-	0.03uM,NRXN1b	0.068032	0.127395	-0.391246	0.527309	1
									1.0uM,AP	0.01uM,NRXN1b	0.064547	0.127395	-0.39473	0.523825	1
									0.01uM,RD3-	0.01uM,NRXN1b	0.062185	0.127395	-0.397092	0.521463	1
									0.1uM,RD3-	0.3uM,RD3-	0.058846	0.127395	-0.400432	0.518123	1
									0.01uM,AP	0.03uM,AP	0.057236	0.127395	-0.402041	0.516514	1
									1.0uM,AP	0.03uM,NRXN1b	0.057225	0.127395	-0.402052	0.516503	1
									0.01uM,RD3-	0.03uM,NRXN1b	0.054863	0.127395	-0.404414	0.514141	1
									no comp,NRXN1b	3.0uM,AP	0.049916	0.127395	-0.409362	0.509193	1
									no comp,AP	3.0uM,AP	0.049916	0.127395	-0.409362	0.509193	1
									no comp,RD3-	3.0uM,AP	0.049916	0.127395	-0.409362	0.509193	1
									0.1uM,NRXN1b	0.3uM,NRXN1b	0.048966	0.127395	-0.410311	0.508244	1
									0.3uM,AP	0.1uM,AP	0.047494	0.127395	-0.411784	0.506771	1
									0.03uM,AP	0.01uM,RD3-	0.041671	0.127395	-0.417606	0.500949	1
									0.1uM,AP	0.03uM,AP	0.040829	0.127395	-0.418449	0.500107	1
									0.03uM,AP	1.0uM,AP	0.039309	0.127395	-0.419968	0.498587	1
									1.0uM,AP	3.0uM,AP	0.03911	0.127395	-0.420168	0.498387	1
									0.01uM,RD3-	3.0uM,AP	0.036748	0.127395	-0.42253	0.496025	1
									1.0uM,RD3-	3.0uM,RD3-	0.032818	0.127395	-0.42646	0.492095	1
									0.3uM,AP	0.01uM,AP	0.031086	0.127395	-0.428191	0.490364	1
									0.1uM,RD3-	1.0uM,NRXN1b	0.030948	0.127395	-0.428329	0.490226	1
									0.03uM,AP	no comp,RD3-	0.028503	0.127395	-0.430775	0.487781	1
									0.03uM,AP	no comp,AP	0.028503	0.127395	-0.430775	0.487781	1
									0.03uM,AP	no comp,NRXN1b	0.028503	0.127395	-0.430775	0.487781	1
									1.0uM,NRXN1b	0.3uM,RD3-	0.027897	0.127395	-0.431381	0.487175	1
									3.0uM,AP	0.01uM,NRXN1b	0.025438	0.127395	-0.43384	0.484715	1
									1.0uM,RD3-	3.0uM,NRXN1b	0.02102	0.127395	-0.438258	0.480297	1
									3.0uM,AP	0.03uM,NRXN1b	0.018116	0.127395	-0.441162	0.477393	1
									0.01uM,AP	0.1uM,AP	0.016407	0.127395	-0.44287	0.475685	1
									no comp,NRXN1b	0.01uM,RD3-	0.013168	0.127395	-0.446109	0.472446	1
									no comp,AP	0.01uM,RD3-	0.013168	0.127395	-0.446109	0.472446	1
									no comp,RD3-	0.01uM,RD3-	0.013168	0.127395	-0.446109	0.472446	1
									3.0uM,NRXN1b	3.0uM,RD3-	0.011798	0.127395	-0.44748	0.471075	1
									no comp,NRXN1b	1.0uM,AP	0.010806	0.127395	-0.448471	0.470084	1
									no comp,AP	1.0uM,AP	0.010806	0.127395	-0.448471	0.470084	1
									no comp,RD3-	1.0uM,AP	0.010806	0.127395	-0.448471	0.470084	1
									0.03uM,NRXN1b	0.01uM,NRXN1b	0.007322	0.127395	-0.451956	0.4666	1
									1.0uM,AP	0.01uM,RD3-	0.002362	0.127395	-0.456916	0.46164	1
									no comp,NRXN1b	no comp,RD3-	2.143e-10	0.127395	-0.459278	0.459278	1
									no comp,NRXN1b	no comp,AP	1.429e-10	0.127395	-0.459278	0.459278	1
									no comp,AP	no comp,RD3-	7.143e-11	0.127395	-0.459278	0.459278	1

## Sheet: Fig4g
Fig.4 g	Pulldown efficiency (%WT)
	NRXN1B pulldown									PTPRDA3B- pulldown
	WT	HSE	MF/IS	MF/AA	DEN					WT	HSE	MF/IS	MF/AA	DEN
	1.1077	0.276225	1.25212	1.18134	0.268858					1.03002	0.907239	0.0518402	0.0404741	0.140057
	0.751031	0.0979425	1.18394	0.875178	0.0607021					0.791323	0.70259	0.175512	0.168242	0.22552
	1.14127	0.267904	1.01646	1.04238	0.203598					1.17866	1.03826	0.15642	0.108445	0.128568
N=	3	3	3	3	3				N=	3	3	3	3	3
Average	1	0.214024	1.15084	1.03297	0.177719				Average	1	0.882697	0.127924	0.10572	0.164715
SEM	0.124861	0.0580905	0.0700115	0.088506	0.0614668				SEM	0.112818	0.0976739	0.0384391	0.0369086	0.0305829
Tukey-Kramer HSD test									Tukey-Kramer HSD test
Conficence Qantile									Conficence Qantile
q*	Alpha								q*	Alpha
3.29108	0.05								3.29108	0.05
HSD Threshold Matrix									HSD Threshold Matrix
Abs(Dif)-HSD									Abs(Dif)-HSD
	MF/IS	MF/AA	WT	HSE	DEN					WT	HSE	DEN	MF/IS	MF/AA
MF/IS	-0.39206	-0.27418	-0.24121	0.54476	0.58107				WT	-0.3359	-0.2186	0.49938	0.53617	0.55838
MF/AA	-0.27418	-0.39206	-0.35909	0.42689	0.46319				HSE	-0.2186	-0.3359	0.38208	0.41887	0.44107
WT	-0.24121	-0.35909	-0.39206	0.39392	0.43022				DEN	0.49938	0.38208	-0.3359	-0.29911	-0.27691
HSE	0.54476	0.42689	0.39392	-0.39206	-0.35575				MF/IS	0.53617	0.41887	-0.29911	-0.3359	-0.3137
DEN	0.58107	0.46319	0.43022	-0.35575	-0.39206				MF/AA	0.55838	0.44107	-0.27691	-0.3137	-0.3359
Ordered Difference Report									Ordered Difference Report
Level	- Level	Difference	Std Err Dff	Lower CL	Upper CL	p-Value			Level	- Level	Difference	Std Err Dff	Lower CL	Upper CL	p-Value
MF/IS	DEN	0.973121	0.119127	0.581066	1.36518	<.0001			WT	MF/AA	0.89428	0.102065	0.558376	1.23018	<.0001
MF/IS	HSE	0.936817	0.119127	0.544761	1.32887	0.0001			WT	MF/IS	0.872076	0.102065	0.536172	1.20798	<.0001
MF/AA	DEN	0.855246	0.119127	0.46319	1.2473	0.0002			WT	DEN	0.835285	0.102065	0.499381	1.17119	<.0001
WT	DEN	0.822281	0.119127	0.430225	1.21434	0.0003			HSE	MF/AA	0.776976	0.102065	0.441072	1.11288	0.0001
MF/AA	HSE	0.818941	0.119127	0.426885	1.211	0.0003			HSE	MF/IS	0.754773	0.102065	0.418869	1.09068	0.0002
WT	HSE	0.785976	0.119127	0.39392	1.17803	0.0005			HSE	DEN	0.717982	0.102065	0.382078	1.05389	0.0003
MF/IS	WT	0.150841	0.119127	-0.241215	0.542897	0.7159			WT	HSE	0.117303	0.102065	-0.218601	0.453207	0.7782
MF/IS	MF/AA	0.117876	0.119127	-0.27418	0.509931	0.8542			DEN	MF/AA	0.0589946	0.102065	-0.276909	0.394899	0.9754
HSE	DEN	0.0363048	0.119127	-0.355751	0.428361	0.9978			DEN	MF/IS	0.0367909	0.102065	-0.299113	0.372695	0.9958
MF/AA	WT	0.0329651	0.119127	-0.359091	0.425021	0.9985			MF/IS	MF/AA	0.0222037	0.102065	-0.3137	0.358108	0.9994

## Sheet: Fig5a
Fig.5 a	Shak2 and Gephyrin signal intensity (% WT)
	NRXN						RD3-
	Shank		Gephyrin				Shank		Gephyrin
	h1 (wt)	h3 (hse)	h1 (wt)	h3 (hse)			h1 (wt)	h3 (hse)	h1 (wt)	h3 (hse)
	1.50033	0.65402	4.56077	3.20955			1.91903	4.15005	1.10808	4.4719
	2.5477	-0.324976	7.85559	2.64033			-0.0477215	-1.27018	0.118756	1.25985
	0.534638	-0.684061	8.7091	0.738041			1.77868	0.945043	1.83094	7.25759
	-0.825817	2.66568	4.01111	6.65035			-0.0608645	2.61702	0.165695	7.6827
	0.83411	0.858831	4.39195	3.70507			1.43384	-0.196675	1.78087	10.1423
	3.26932	1.50925	9.1968	16.5018			1.71109	0.88011	1.37047	5.55291
	2.11054	1.72611	10.6402	6.04436			0.597849	0.0664972	2.07127	2.47917
	2.34446	3.38776	9.60893	10.4596			0.974615	0.186975	3.69224	5.28802
	2.4047	3.07921	4.33546	7.55815			0.6027	-0.379425	3.28136	3.04651
	0.57657	4.95694	4.501	3.8789			2.05531	1.06693	5.0746	5.43415
	0.593781	0.524468	7.05293	2.16562			-0.124858	0.840056	2.97923	2.65426
	1.98647	2.00102	2.1603	5.66838			2.51719	1.86849	5.74755	3.39339
	1.78666	-0.149736	5.49205	2.67491			1.38643	0.38584	6.88458	3.84464
	6.50359	-0.488481	10.0843	2.97579			2.11101	-0.135498	5.06693	1.94829
	4.65277	0.971642	9.26768	4.58659			3.29107	2.30268	6.36449	6.1578
	3.21706	4.02817	7.54376	9.54478			1.85222	0.410249	8.74259	0.407902
	-0.387092	2.05766	2.67882	7.32925			1.05598	1.72345	3.57161	6.51516
	0.457814	0.807198	4.60787	6.32178			0.737728	-0.00516331	2.50546	1.95032
	0.305574	3.9867	4.9366	7.46193			-0.968513	1.08711	3.1044	3.90581
	2.53065	0.734286	6.97626	2.00696			0.258479	0.567182	3.24444	4.63478
	0.701429	-0.764014	4.14786	-0.187288			1.07225	1.12279	6.02215	5.94751
	-0.188852	-0.00578917	3.29107	1.70968			2.29517	0.793116	5.82219	2.66067
	0.107804	-0.4248	2.85876	2.49529			-1.36593	2.6505	-0.727245	8.15522
	1.26736	-0.363623	5.5612	1.95361			1.26313	1.34575	3.80192	1.96284
	0.47925	0.465168	2.88285	1.58467			0.968513	-0.0987288	2.52971	-0.673578
	1.48375	2.03935	4.74509	10.8012			1.02656	0.286486	6.37044	3.14508
	0.782946	1.49517	2.8744	6.71575			1.36797	1.23325	6.39766	6.73578
	0.524468	1.08242	4.54982	6.48403			-0.153804	1.84049	0.134872	5.76914
	3.81882	1.11528	7.33394	2.7932			0.695013	0.735381	0.500216	4.21342
	5.68763	1.82077	7.0581	7.25008			0.439038	-0.480971	4.57047	1.86943
	3.33816	1.35514	6.40439	4.39836			0.258635	1.65633	-0.0649326	4.26333
	0.214825	-0.116096	5.28786	0.511794			0.1186	1.91262	1.69294	4.43028
	3.01115	0.0147076	7.94963	1.74708			1.51661	0.26552	5.27237	1.60814
	1.41882	2.13276	3.03196	6.8101			0.358459	-0.91641	3.42124	-0.701741
	2.46916	2.48324	6.73359	4.30495			2.66224	1.18647	7.78925	5.30789
	3.51763	2.40235	5.44245	5.5709			-0.70002	0.502719	0.927676	3.40654
	0.764796	1.27252	2.77927	7.22254			3.69678	1.05801	4.51759	5.6421
	1.95095	1.96472	5.58217	7.32283			2.03012	2.28985	2.90851	4.82801
	4.26959	0.158185	7.87343	4.57266			1.55776	-1.0904	4.40243	-0.0400548
	0.953649	2.61577	2.4906	7.19516			1.34074	0.208254	3.32392	2.22961
	5.32306	-0.532134	8.25082	0.615843			0.614434	4.09779	2.2681	4.07652
	3.68629	0.723177	6.08833	6.43521			0.152709	1.40802	2.24182	3.64358
	5.05504	0.285234	6.74877	4.80454			1.40473	0.0943478	4.68939	2.11884
	1.42492	0.248152	5.8746	5.81061			0.535733	0.330452	3.76359	1.48391
	2.43646	0.937689	4.95146	3.25852			1.8397	0.470488	3.11473	3.33941
	4.87026	0.261764	6.49874	1.29881			2.09818	1.50722	6.31411	3.93726
	3.42516	3.34176	4.08575	5.86083			1.30084	1.56261	1.7028	3.92099
	3.84667	1.33886	8.16789	1.67949			1.44088	1.12858	1.89728	6.30926
	1.76319	2.26216	3.20517	4.45531			-0.216077	1.03892	-0.437943	3.88266
	3.76061	3.51841	9.46232	6.0223			3.42844	2.78193	4.88888	8.14208
	5.71047	1.16143	10.1279	3.03337			2.97548	2.37716	4.88152	7.66549
	3.68285	-0.112967	6.69682	2.03466				-0.767613		-0.451242
	6.02762	-1.14704	12.3574	1.17927				-0.396949		0.260513
	4.80016	1.1436	12.0728	3.03634				2.49013		7.44957
		-0.382868		4.19199				1.1497		5.16128
		1.42601		8.89608				1.95158		5.08931
		3.37806		8.79594				0.662312		4.00047
		-0.595972		0.0386466				-0.141756		1.6302
		1.7344		1.77383				1.07131		5.33793
		-0.640095		1.21244				0.4248		2.52955
		1.54712		4.19512				3.27323		7.98859
		-0.432623		11.7749				3.25758		7.73605
		2.7486		4.76683				3.15072		5.57701
		2.74907		4.80047				0.747272		1.47358
		2.86032		9.46874				0.627734		6.65379
		1.50753		3.84354				2.17501		7.97341
								0.67968		4.80157
								1.48641		6.13058
								3.69083		5.91935
								4.26396		6.54192
								2.55334		4.4223
								1.86943		3.83431
								2.76722		5.62911
								2.03419		4.90656
								2.78709		9.10011
								2.91868		5.80325
								3.32846		8.70034
N=	54	66	54	66		N=	51	77	51	77
Average	2.395	1.2481	6.1496	4.79791		Average	1.1589	1.27875	3.40477	4.43515
SEM	0.251629	0.17112	0.34783	0.390839		SEM	0.153779	0.145682	0.314208	0.278284
	F.test	0.0288348	F.test	0.104495			F.test	0.253032	F.test	0.527181
	T.test	0.000282269	T.test	0.0127776			T.test	0.584276	T.test	0.0172682

## Sheet: Fig5b
Fig.5 b	Shak2 and Gephyrin signal intensity (% WT)
	NRXN					RD3-
	Shank		Gephyrin			Shank		Gephyrin
	mf1 (wt)	mf2 (mf)	mf1 (wt)	mf2 (mf)		mf1 (wt)	mf2 (mf)	mf1 (wt)	mf2 (mf)
	6.59981	2.88363	5.12201	4.40916		-0.390691	-0.847566	0.151927	-1.14673
	0.0771368	-0.86024	-0.0480345	0.0544495		-0.487386	-0.224839	-1.18662	-0.150206
	-1.41616	4.8241	1.09447	5.92404		1.37673	0.0854294	0.861178	0.204968
	2.09552	3.66204	1.96409	6.8439		0.91109	-0.841151	1.15267	-0.9089
	6.47261	12.0277	8.30245	8.71411		2.11477	-2.09036	2.16578	-1.59515
	-0.414004	0.480188	1.41037	1.54414		6.2498	-1.41913	2.73014	-1.67839
	2.69071	3.35991	1.80716	4.86901		-1.20571	-1.59093	-1.2963	-0.406024
	0.15975	0.35799	0.642285	1.64162		0.111715	-1.58858	1.93452	-0.854607
	4.14176	8.87292	5.32823	15.2189		0.753218	0.387405	-0.127049	0.0926267
	5.80357	8.60599	2.52345	13.4604		0.78279	-1.69842	1.73628	-1.96847
	1.47874	6.96328	2.34039	13.9901		-0.348915	-0.273186	0.691571	0.415256
	3.77251	9.1677	1.12592	15.3554		5.03298	-0.966322	4.31935	-1.30053
	1.43884	3.86232	-0.693449	9.33449		1.43399	1.92654	4.42089	2.15936
	-0.524311	0.112967	-0.580951	5.434		1.28989	-1.3991	1.2345	0.195424
	3.15917	2.32803	1.27706	11.6447		-1.43571	0.178056	-0.712381	1.26329
	1.33088	4.14395	4.32967	6.03482		3.01021	-1.25578	7.59805	-0.082926
	1.43587	0.772776	3.0257	6.44272		6.3501	0.0650891	6.43506	0.286173
	5.43056	3.88485	6.79524	9.5138		3.77783	0.3062	6.53285	0.348915
	2.79476	-0.686877	4.72068	-1.32666		4.13128	-0.771368	6.13151	-0.375514
	0.133464	-0.11109	3.61354	0.860083		2.34289	1.31211	2.14199	5.32181
	3.9551	6.04311	6.50218	10.1049		-1.85926	-2.11946	-0.342813	4.98792
	0.460943	1.9569	2.12916	2.03372		-0.476746	-0.786701	-0.257696	3.52232
	2.56898	10.3431	8.93519	7.54532		1.95518	-0.843654	1.67495	2.29126
	0.763858	7.0304	2.13511	4.4755		3.67738	0.871036	4.09185	1.85535
	4.86118	7.34208	2.91602	9.72346		3.52091	0.0732252	3.55721	-0.216703
	0.181185	5.35936	7.95933	5.22199		3.99343	-0.626482	3.24381	-0.195737
	0.0342656	5.54978	-0.481127	3.16026		4.77012	-0.156777	5.38143	-0.201213
	-1.16613	-0.597536	-1.62159	2.54489		-1.79433	0.283826	-1.12576	0.166947
	4.37693	0.455154	5.36421	4.83803		0.0749463	0.199022	2.82934	0.864621
	2.83622	4.63478	9.52945	10.9326		-0.510542	-2.09036	-0.0516331	-1.20493
	-0.891689	1.56761	2.1132	7.20611		6.28141	-0.0766674	9.1242	0.30667
	2.19926	1.34716	0.475025	0.148797		-0.396167	-1.42101	-1.52725	-0.718796
	3.56394	0.61506	3.74184	1.59234		3.74606	-0.387562	2.61405	0.390847
	1.2176	2.63798	0.51727	0.156308		-1.80372	0.0118913	1.35451	-0.764014
	5.70734	2.01135	11.0462	9.28708		-1.41631	-1.25187	3.40059	-0.566087
	4.94849	5.365	5.14078	13.2561		1.08805	-1.57935	0.981343	-1.02108
	3.08187	7.55002	1.86427	15.3948		0.0735381	1.20227	2.23728	0.0899669
	4.24252	9.64961	7.19078	10.3562		7.43001	1.20931	7.99547	-1.10307
	0.843654	6.28078	9.41382	4.11892		4.21624	-0.779035	1.16847	-0.375514
	2.34853	5.55651	-0.642129	12.3367		2.55005	-0.290397	0.851947	-0.460787
	8.21014	-0.994329	7.15604	-0.756973		2.09944	-1.21447	1.18318	-0.41416
	3.06857	6.05109	1.89525	6.53441		6.25246	-1.41866	3.31407	-0.87792
	4.70754	-0.248934	3.62418	1.18256		-0.48363	0.919696	-0.727245	-0.55842
	7.84589		6.14763			-0.967574	-0.868376	1.63849	0.720204
	1.53616		2.42598			1.80247	-2.26716	7.06435	-2.30925
	-0.814396		1.1982			-0.13409	0.155995	0.33233	-0.905301
	9.06553		5.22856			1.44479	-0.604734	5.24718	-1.18162
	1.17817		2.52721			-0.109368	-0.862899	1.90245	-0.417759
	6.66224		4.56938			5.29005	0.199648	3.46474	-0.657931
	6.92181		3.01428			3.87108	0.73898	1.51113	-0.320438
	6.56242		5.8987			-0.955996	1.53382	0.0804225	1.75834
						3.33519	-3.05387	3.36241	-2.34086
						10.7258	-0.228594	5.45277	-0.721299
						-1.13249	-0.407902	0.243145	-0.250499
						2.11414	-1.36061	4.54685	-0.359398
						5.06302	-0.35048	8.90312	-1.41099
						7.40607	-1.90057	8.77889	-0.104518
							0.51508		-0.578917
							0.282261		-0.0179934
							-0.999649		-1.12545
N=	51	43	51	43		57	60	57	60
Average	2.89685	3.95717	3.56892	6.54319		2.0446	-0.507619	2.63887	-0.0767639
SEM	0.375949	0.527485	0.423955	0.73348		0.375459	0.133724	0.371273	0.187433
	F.test	0.0864212	F.test	0.00189523		F.test	1.02306e-12	F.test	1.36575e-06
	T.test	0.0978728	T.test	0.000796065		T.test	1.4957e-08	T.test	4.94329e-09

## Sheet: Fig5c
Fig.5 c	NLGN3 sintal intensity (au)
	RD(3/–) beads		NRXN1B(-S4) beads		Fc beads			Analysis of Variance
	WT	hse	WT	hse	WT	hse		Source	DF	Sum of Squares	Mean Squares	F ratio	p-value (Prob>F)
	8.41526	7.30859	0.821749	2.12087	0.421045	-0.00860552		Bead Genotype	5	560.21	112.042	34.5694	<.0001
	5.79277	2.08504	-0.494427	1.28535	1.40348	0.529631		Error	194	628.769	3.241
	5.76946	1.68684	1.4462	3.80521	0.337806	0.462508		C.Total	199	1188.98
	3.73511	2.16609	2.56273	0.516957	0.619598	-1.34262
	1.14407	7.27824	3.39762	2.561	1.71359	-1.06286
	2.45868	7.20048	1.20681	0.0632115	-0.110777	-0.0294152		Tukey-Kramer HSD test
	0.880893	7.59398	0.8496	-0.769021	-0.380208	1.89181		Conficence Qantile
	3.35068	5.61456	1.10292	0.235948	-0.0486603	0.103579		q*	Alpha
	5.3143	3.20423	0.2372	0.690163	-0.429337	1.618		2.87842	0.05
	4.73992	3.06372	6.30253	-0.468141	0.093722	1.49767		HSD Threshold Matrix
	4.79672	2.99253	0.25488	0.912499	0.706122	0.905614		Abs(Dif)-HSD
	2.11477	5.07366	0.659653	-0.103892	0.169451	-0.875573			RD(3/–) hse	RD(3/–) WT	NRXN1B(-S4) WT	NRXN1B(-S4) hse	Fc hse	Fc WT
	5.69514	4.53887	0.0857423	0.260982	0.412596	-0.427773		RD(3/–) hse	-1.2214	0.4933	1.7131	3.0757	3.1799	3.1456
	6.98487	3.91598	1.55697	-0.246744	-0.620224	0.111559		RD(3/–) WT	0.4933	-1.2955	-0.0765	1.2865	1.3906	1.3574
	3.71743	7.90519	6.30769	-0.222492	-0.399453	-0.127362		NRXN1B(-S4) WT	1.7131	-0.0765	-1.2387	0.1239	0.2282	0.1941
	2.62234	8.21718	0.425582	2.40814	0.17211	-0.497243		NRXN1B(-S4) hse	3.0757	1.2865	0.1239	-1.2757	-1.1716	-1.2051
	1.33746	2.1542	1.26971	0.337962	0.294778	0.209975		Fc hse	3.1799	1.3906	0.2282	-1.1716	-1.2568	-1.2906
	2.03873	3.3887	0.190886	0.379582	0.70315	1.2647		Fc WT	3.1456	1.3574	0.1941	-1.2051	-1.2906	-1.338
	2.89427	7.59383	1.92326	0.924077	-0.0647761	0.175396
	-0.207941	1.80779	3.78408	-0.223431	0.368316	0.972581		Ordered Difference Report
	3.58459	4.5179	3.84808	-0.462821	-0.0729123	0.460943		Level	- Level	Difference	Std Err Dff	Lower CL	Upper CL	p-Value
	0.0558577	4.01096	4.37802	-0.22656	1.06458	2.51187		RD(3/–) hse	Fc WT	4.42663	0.445046	3.1456	5.70766	<.0001
	1.7923	3.69912	2.66709	-0.148171	0.34516	-0.324976		RD(3/–) hse	Fc hse	4.41919	0.43053	3.17995	5.65844	<.0001
	2.26169	6.05907	2.86658	0.883709	1.61612	-0.238608		RD(3/–) hse	NRXN1B(-S4) hse	4.32451	0.433872	3.07565	5.57338	<.0001
	1.60031	4.90843	0.705497	0.327792	-0.654959	0.544651		RD(3/–) hse	NRXN1B(-S4) WT	2.94322	0.427355	1.71312	4.17333	<.0001
	1.20305	1.18068	0.588305	0.386779	1.95126	0.479719		RD(3/–) WT	Fc WT	2.6743	0.457515	1.35739	3.99123	<.0001
	1.47968	1.99742	1.24436	0.0621162	0.121573	0.547624		RD(3/–) WT	Fc hse	2.66687	0.443407	1.39055	3.94318	<.0001
	4.08778	2.70792	0.79515	0.209975	0.264111	0.616938		RD(3/–) WT	NRXN1B(-S4) hse	2.57219	0.446652	1.28653	3.85784	<.0001
	0.569529	0.774967	-0.303384	-0.261921	-0.449834	-0.269901		RD(3/–) hse	RD(3/–) WT	1.75233	0.437394	0.49332	3.01133	0.0012
	2.16687	3.6478	1.18162	-0.247996	0.630707	0.570468		NRXN1B(-S4) WT	Fc WT	1.48341	0.447927	0.19409	2.77273	0.0139
	2.23712	-0.193703	2.30957	0.294152		0.778878		NRXN1B(-S4) WT	Fc hse	1.47597	0.433507	0.22816	2.72379	0.0103
	1.80075	6.81964	0.303384	-0.246744		0.530726		NRXN1B(-S4) WT	NRXN1B(-S4) hse	1.38129	0.436826	0.12392	2.63866	0.0221
		3.59242	0.907492	-0.472678		0.217172		RD(3/–) WT	NRXN1B(-S4) WT	1.1909	0.440325	-0.07655	2.45833	0.0789
		11.9681	6.7386			-0.00891845		NRXN1B(-S4) hse	Fc WT	0.102118	0.454148	-1.20511	1.40935	0.9999
		12.6486	1.67213					NRXN1B(-S4) hse	Fc hse	0.094679	0.439932	-1.17163	1.36099	0.9999
		8.44358						Fc hse	Fc WT	0.007439	0.450956	-1.2906	1.30548	1
N=	32	36	35	33	30	34
Average	3.01358	4.7659	1.82268	0.44139	0.339272	0.346711
SEM	0.365033	0.496456	0.31604	0.174704	0.123474	0.139015

[truncated: 34 more sheets: Fig5d, Fig5e, F5f, F5g, F5h, F5i, Fig5jklm, Fig5o, Fig5p, Fig6b, FIg6c, Fig6d, Fig6e, Fig6f, S1b, S1d, S2a, S2b, S2c, S2d …]
